# Supplementary material for: Genomic Signatures of Adaptive Evolution in Taenioides sp. During Northward Invasion
Source: Int J Mol Sci. 2025 Oct 1;26(19):9613. doi: 10.3390/ijms26199613 (PMC12525211; doi:10.3390/ijms26199613)
Supplement: Supplementary file 1 [file ijms-26-09613-s001.zip]

Archive with 2 entries (2 files):
- Supplementary+figures.pdf
- Supplementary+table.xlsx
