# Supplementary material for: Genomic Signatures of Adaptive Evolution in Taenioides sp. During Northward Invasion
Source: Int J Mol Sci. 2025 Oct 1;26(19):9613. doi: 10.3390/ijms26199613 (PMC12525211; doi:10.3390/ijms26199613)
Supplement: Supplementary file 1 [file ijms-26-09613-s001.zip › Supplementary+table.xlsx]

## Sheet: Table S1
Table S1 Statistics of temperature variables at each sampling localities of invasive and native Taenioides sp populations around the affected areas of ESNT projects in this study
Populations	thetao_ltmax (℃)	thetao_ltmin (℃)	thetao_max (℃)	thetao_mean (℃)	thetao_min (℃)	thetao_range (℃)
WSL	28.068	1.689	29.798	15.644	1	28.798
LML	28.775	4.016	30.328	16.645	2.538	27.79
HZL	28.622	3.516	30.547	16.871	1.091	29.456
GYL	29.038	3.968	30.554	17.195	1.113	29.441
THL	29.18	5.116	30.845	17.745	2.184	28.661
YE	25.162	6.813	26.059	16.572	5.329	20.729
PYE	28.831	11.303	29.781	20.239	9.722	20.059
Note: In the first column, DWS, JSLM, JSHZ, JSGY, JSTH, SHCM, and ZJPY represent the populations from Weishan Lake in Shandong, Luoma Lake in Jiangsu, Hongze Lake in Jiangsu, Gaoyou Lake in Jiangsu, Taihu Lake in Jiangsu, Chongming Island in Shanghai, and Pingyang in Zhejiang, respectively.

## Sheet: Table S2
Table S2 The positively selected genes in Taenioides sp populations at the invasion front based on selective sweep analysis;
geneID	Nr	SwissProt	eggNOG	preferred_name	InterPro	GO	KEGG
Tas_10G0004780	girdin isoform X4	Protein Daple; Girdin	coiled-coil domain containing	CCDC88A	IPR001715: Calponin homology domain; IPR036872: CH domain superfamily; IPR043936: HOOK, N-terminal	GO:0003779: actin binding; GO:0005622: intracellular anatomical structure; GO:0005737: cytoplasm; GO:0005783: endoplasmic reticulum; GO:0005794: Golgi apparatus; GO:0005813: centrosome; GO:0005814: centriole; GO:0005829: cytosol; GO:0005886: plasma membrane; GO:0005914: spot adherens junction; GO:0005915: zonula adherens; GO:0005929: cilium; GO:0006275: regulation of DNA replication; GO:0007015: …	K25392:
Tas_10G0004820	inactive phospholipase D5-like	5&apos;-3&apos; exonuclease PLD3	Phospholipase D family, member 5	PLD5	IPR001736: Phospholipase D/Transphosphatidylase; IPR032803: PLD-like domain; IPR050874: Diverse function phospholipase D-related protein	GO:0003824: catalytic activity	K16861: PLD5;inactive phospholipase D5
Tas_10G0007180	paired box protein Pax-2-A isoform X22	Paired box protein Pax-2-B	Paired box	PAX2	IPR001523: Paired domain; IPR009057: Homedomain-like superfamily; IPR022130: Paired-box protein 2 C-terminal; IPR036388: Winged helix-like DNA-binding domain superfamily; IPR043182: Paired DNA-binding domain; IPR043565: PAX family	GO:0000003: reproduction; GO:0000122: negative regulation of transcription by RNA polymerase II; GO:0000978: RNA polymerase II cis-regulatory region sequence-specific DNA binding; GO:0000981: DNA-binding transcription factor activity, RNA polymerase II-specific; GO:0001655: urogenital system development; GO:0001657: ureteric bud development; GO:0001658: branching involved in ureteric bud morphoge…	K15608: PAX2;paired box protein 2
Tas_10G0007340	EGF-containing fibulin-like extracellular matrix protein 1	EGF-containing fibulin-like extracellular matrix protein 1	fibulin-like extracellular matrix protein	EFEMP1	IPR000152: EGF-type aspartate/asparagine hydroxylation site; IPR000742: EGF-like domain; IPR001881: EGF-like calcium-binding domain; IPR009030: Growth factor receptor cysteine-rich domain superfamily; IPR018097: EGF-like calcium-binding, conserved site; IPR026823: Complement Clr-like EGF domain; IPR049883: NOTCH1 EGF-like calcium-binding domain; IPR050751: Extracellular matrix structural protein	GO:0005006: epidermal growth factor-activated receptor activity; GO:0005154: epidermal growth factor receptor binding; GO:0005509: calcium ion binding; GO:0005576: extracellular region; GO:0005604: basement membrane; GO:0005615: extracellular space; GO:0005622: intracellular anatomical structure; GO:0005737: cytoplasm; GO:0006355: regulation of transcription, DNA-templated; GO:0007154: cell commu…	K18262: EFEMP1,FBLN3;EGF-containing fibulin-like extracellular matrix protein 1
Tas_10G0008110	echinoderm microtubule-associated protein-like 6	Echinoderm microtubule-associated protein-like 6	Echinoderm microtubule associated protein like 6	EML6	IPR001680: WD40 repeat; IPR005108: HELP motif; IPR011047: Quinoprotein alcohol dehydrogenase-like superfamily; IPR015943: WD40/YVTN repeat-like-containing domain superfamily; IPR019775: WD40 repeat, conserved site; IPR024977: Anaphase-promoting complex subunit 4-like, WD40 domain; IPR036322: WD40-repeat-containing domain superfamily; IPR050630: WD repeat Echinoderm Microtubule-associated Protein-…	GO:0005622: intracellular anatomical structure; GO:0008017: microtubule binding; GO:0015630: microtubule cytoskeleton	K18597: EML5;echinoderm microtubule-associated protein-like 5; K18598: EML6;echinoderm microtubule-associated protein-like 6
Tas_12G0004870	vertebrate ancient opsin-like	Pinopsin; Rhodopsin (Fragment)	Teleost multiple tissue opsin	GPROP12	IPR000276: G protein-coupled receptor, rhodopsin-like; IPR001760: Opsin; IPR002962: Peropsin; IPR017452: GPCR, rhodopsin-like, 7TM; IPR027430: Visual pigments (opsins) retinal binding site; IPR050125: G-protein coupled receptor opsins	GO:0001750: photoreceptor outer segment; GO:0005887: integral component of plasma membrane; GO:0007186: G protein-coupled receptor signaling pathway; GO:0007601: visual perception; GO:0007602: phototransduction; GO:0008020: G protein-coupled photoreceptor activity; GO:0016020: membrane; GO:0071482: cellular response to light stimulus	K04256: OPN3;c-opsin
Tas_14G0000720	protein BTG4	Maternal B9.10 protein	B-cell translocation gene 4	BTG4	IPR002087: Anti-proliferative protein; IPR033332: BTG family; IPR036054: BTG-like domain superfamily	GO:0005634: nucleus; GO:0005737: cytoplasm; GO:0007049: cell cycle; GO:0007275: multicellular organism development; GO:0007399: nervous system development; GO:0008285: negative regulation of cell population proliferation; GO:0022402: cell cycle process; GO:0030182: neuron differentiation; GO:0045930: negative regulation of mitotic cell cycle; GO:0048699: generation of neurons	K14443: TOB;protein Tob/BTG
Tas_14G0000730	kidney mitochondrial carrier protein 1 isoform X1	Brain mitochondrial carrier protein 1	Solute carrier family 25 (mitochondrial carrier, brain), member 14	SLC25A14	IPR002067: Mitochondrial carrier protein; IPR018108: Mitochondrial substrate/solute carrier; IPR023395: Mitochondrial carrier domain superfamily; IPR050391: Mitochondrial Metabolite Transporter	GO:0005622: intracellular anatomical structure; GO:0005737: cytoplasm; GO:0005739: mitochondrion; GO:0005740: mitochondrial envelope; GO:0005743: mitochondrial inner membrane; GO:0005886: plasma membrane; GO:0005887: integral component of plasma membrane; GO:0006839: mitochondrial transport; GO:0007605: sensory perception of sound; GO:0009060: aerobic respiration; GO:0019222: regulation of metabo…	K15106: SLC25A14_30;solute carrier family 25 (mitochondrial carrier),member 14/30
Tas_14G0010000	E3 ubiquitin-protein ligase TTC3 isoform X5	E3 ubiquitin-protein ligase TTC3	Tetratricopeptide repeat domain 3	TTC3	IPR001841: Zinc finger, RING-type; IPR011990: Tetratricopeptide-like helical domain superfamily; IPR013083: Zinc finger, RING/FYVE/PHD-type; IPR019734: Tetratricopeptide repeat; IPR043866: E3 ubiquitin-protein ligase TTC3/DZIP3 domain	GO:0004842: ubiquitin-protein transferase activity; GO:0005515: protein binding; GO:0005622: intracellular anatomical structure; GO:0005634: nucleus; GO:0005730: nucleolus; GO:0005737: cytoplasm; GO:0005773: vacuole; GO:0005829: cytosol; GO:0006511: ubiquitin-dependent protein catabolic process; GO:0007275: multicellular organism development; GO:0007399: nervous system development; GO:0010771: ne…	K15712: TTC3;E3 ubiquitin-protein ligase TTC3 [EC:2.3.2.27]
Tas_14G0010060	biotin--protein ligase isoform X2	Biotin--protein ligase; Bifunctional ligase/repressor BirA	Holocarboxylase synthetase (biotin-(proprionyl-Coenzyme A-carboxylase (ATP-hydrolysing)) ligase)	HLCS	IPR004143: Biotinyl protein ligase (BPL) and lipoyl protein ligase (LPL), catalytic domain; IPR004408: Biotin--acetyl-CoA-carboxylase ligase; IPR045864: Class II Aminoacyl-tRNA synthetase/Biotinyl protein ligase (BPL) and lipoyl protein ligase (LPL)	GO:0000785: chromatin; GO:0001101: response to acid chemical; GO:0004077: biotin-[acetyl-CoA-carboxylase] ligase activity; GO:0004080: biotin-[propionyl-CoA-carboxylase (ATP-hydrolyzing)] ligase activity; GO:0005622: intracellular anatomical structure; GO:0005634: nucleus; GO:0005652: nuclear lamina; GO:0005700: polytene chromosome; GO:0005737: cytoplasm; GO:0005739: mitochondrion; GO:0005829: cy…	K01942: HLCS;biotin---protein ligase [EC:6.3.4.9 6.3.4.10 6.3.4.11 6.3.4.15]
Tas_17G0009200	beta-galactoside-binding lectin	Galectin-1	Lectin, galactoside-binding, soluble	-	IPR001079: Galectin, carbohydrate recognition domain; IPR013320: Concanavalin A-like lectin/glucanase domain superfamily; IPR044156: Galectin-like	GO:0005615: extracellular space; GO:0016936: galactoside binding; GO:0030246: carbohydrate binding; GO:0043236: laminin binding; GO:0062023: collagen-containing extracellular matrix	K06830: LGALS1;galectin-1
Tas_18G0008470	nesprin-2-like isoform X2	Nesprin-2	Nesprin-2-like	SYNE2	IPR002017: Spectrin repeat; IPR012315: KASH domain; IPR018159: Spectrin/alpha-actinin; IPR039906: Nuclear anchorage protein 1/Nesprin-1/2-like	GO:0003779: actin binding; GO:0005634: nucleus; GO:0005635: nuclear envelope; GO:0005739: mitochondrion; GO:0005886: plasma membrane; GO:0005912: adherens junction; GO:0005925: focal adhesion; GO:0006997: nucleus organization; GO:0006998: nuclear envelope organization; GO:0007163: establishment or maintenance of cell polarity; GO:0007275: multicellular organism development; GO:0007399: nervous sy…	K19326: SYNE1;nesprin-1; K19346: SYNE2;nesprin-2
Tas_1G0000210	conserved oligomeric Golgi complex subunit 5	Conserved oligomeric Golgi complex subunit 5	oligomeric golgi complex	COG5	IPR019465: Conserved oligomeric Golgi complex subunit 5; IPR048485: Conserved oligomeric Golgi complex subunit 5, helical domain; IPR049176: Conserved oligomeric Golgi complex subunit 5, N-terminal	GO:0000212: meiotic spindle organization; GO:0000916: actomyosin contractile ring contraction; GO:0001675: acrosome assembly; GO:0005622: intracellular anatomical structure; GO:0005634: nucleus; GO:0005654: nucleoplasm; GO:0005737: cytoplasm; GO:0005783: endoplasmic reticulum; GO:0005794: Golgi apparatus; GO:0005802: trans-Golgi network; GO:0006888: endoplasmic reticulum to Golgi vesicle-mediated…	K20292: COG5;conserved oligomeric Golgi complex subunit 5
Tas_1G0000260	golgi transport 1Ba isoform X1	Vesicle transport protein GOT1B	transport	GOLT1B	IPR007305: Vesicle transport protein, Got1/SFT2-like; IPR045176: Protein transport protein Got1	GO:0005622: intracellular anatomical structure; GO:0005737: cytoplasm; GO:0005783: endoplasmic reticulum; GO:0006888: endoplasmic reticulum to Golgi vesicle-mediated transport; GO:0012505: endomembrane system; GO:0016020: membrane; GO:0042147: retrograde transport, endosome to Golgi	K26683:
Tas_1G0000810	LOW QUALITY PROTEIN: atrial natriuretic peptide receptor 2	Receptor-type guanylate cyclase gcy-28; Atrial natriuretic peptide receptor 2	Natriuretic peptide receptor	NPR2	IPR000719: Protein kinase domain; IPR001054: Adenylyl cyclase class-3/4/guanylyl cyclase; IPR001170: Adenylyl cyclase class-4/guanylyl cyclase; IPR001245: Serine-threonine/tyrosine-protein kinase, catalytic domain; IPR001828: Receptor, ligand binding region; IPR011009: Protein kinase-like domain superfamily; IPR018297: Adenylyl cyclase class-4/guanylyl cyclase, conserved site; IPR028082: Periplas…	GO:0000003: reproduction; GO:0001501: skeletal system development; GO:0004016: adenylate cyclase activity; GO:0004383: guanylate cyclase activity; GO:0004672: protein kinase activity; GO:0005524: ATP binding; GO:0005525: GTP binding; GO:0005622: intracellular anatomical structure; GO:0005737: cytoplasm; GO:0005829: cytosol; GO:0005886: plasma membrane; GO:0005887: integral component of plasma mem…	K12323: ANPRA,NPR1;atrial natriuretic peptide receptor A [EC:4.6.1.2]; K12324: ANPRB,NPR2;atrial natriuretic peptide receptor B [EC:4.6.1.2]
Tas_1G0000820	delta-aminolevulinic acid dehydratase isoform X1	Delta-aminolevulinic acid dehydratase	Delta-aminolevulinic acid dehydratase	ALAD	IPR001731: Delta-aminolevulinic acid dehydratase; IPR013785: Aldolase-type TIM barrel; IPR030656: Delta-aminolevulinic acid dehydratase, active site	GO:0001666: response to hypoxia; GO:0002446: neutrophil mediated immunity; GO:0004655: porphobilinogen synthase activity; GO:0005576: extracellular region; GO:0005615: extracellular space; GO:0005622: intracellular anatomical structure; GO:0005737: cytoplasm; GO:0005829: cytosol; GO:0006783: heme biosynthetic process; GO:0006955: immune response; GO:0006979: response to oxidative stress; GO:00082…	K01698: hemB,ALAD;porphobilinogen synthase [EC:4.2.1.24]
Tas_1G0000850	taperin	Taperin	Phostensin PP1-binding and SH3-binding region	TPRN	IPR025903: Phostensin/Taperin N-terminal domain; IPR025907: Phostensin/Taperin PP1-binding domain; IPR026671: Phostensin/Taperin	GO:0007275: multicellular organism development; GO:0007399: nervous system development; GO:0007605: sensory perception of sound; GO:0019902: phosphatase binding; GO:0032420: stereocilium; GO:0032421: stereocilium bundle; GO:0043226: organelle; GO:0043583: ear development; GO:0048699: generation of neurons; GO:0048839: inner ear development; GO:0060113: inner ear receptor cell differentiation; GO:…	K24164: TPRN;taperin
Tas_1G0003630	voltage-dependent calcium channel subunit alpha-2/delta-1	Voltage-dependent calcium channel subunit alpha-2/delta-1	Calcium channel, voltage-dependent, alpha 2 delta subunit 1a	CACNA2D1	IPR002035: von Willebrand factor, type A; IPR013608: VWA N-terminal; IPR013680: Voltage-dependent calcium channel, alpha-2/delta subunit, conserved region; IPR036465: von Willebrand factor A-like domain superfamily; IPR051173: Voltage-dependent calcium channel subunit alpha-2/delta	GO:0005245: voltage-gated calcium channel activity; GO:0005622: intracellular anatomical structure; GO:0008015: blood circulation; GO:0012505: endomembrane system; GO:0016021: integral component of membrane; GO:0016528: sarcoplasm; GO:0016529: sarcoplasmic reticulum; GO:0022839: ion gated channel activity; GO:0030315: T-tubule; GO:0042383: sarcolemma; GO:0051641: cellular localization; GO:0060047…	K04858: CACNA2D1;voltage-dependent calcium channel alpha-2/delta-1; K04859: CACNA2D2;voltage-dependent calcium channel alpha-2/delta-2
Tas_1G0003650	paired box protein Pax-4	Paired box protein Pax-4	Paired box	PAX4	IPR001523: Paired domain; IPR009057: Homedomain-like superfamily; IPR036388: Winged helix-like DNA-binding domain superfamily; IPR043565: PAX family	GO:0000122: negative regulation of transcription by RNA polymerase II; GO:0000978: RNA polymerase II cis-regulatory region sequence-specific DNA binding; GO:0001227: DNA-binding transcription repressor activity, RNA polymerase II-specific; GO:0005622: intracellular anatomical structure; GO:0005634: nucleus; GO:0005654: nucleoplasm; GO:0005667: transcription regulator complex; GO:0007275: multicel…	K08031: PAX6;paired box protein 6; K08032: PAX4;paired box protein 4
Tas_1G0003660	staphylococcal nuclease domain-containing protein 1	Staphylococcal nuclease domain-containing protein 1	Staphylococcal nuclease	SND1	IPR002999: Tudor domain; IPR016071: Staphylococcal nuclease (SNase-like), OB-fold; IPR016685: RNA-induced silencing complex, nuclease component Tudor-SN; IPR035437: SNase-like, OB-fold superfamily; IPR047386: Tudor domain-containing protein 11, Tudor domain	GO:0003713: transcription coactivator activity; GO:0003723: RNA binding; GO:0004518: nuclease activity; GO:0005515: protein binding; GO:0005622: intracellular anatomical structure; GO:0005634: nucleus; GO:0005737: cytoplasm; GO:0005829: cytosol; GO:0006402: mRNA catabolic process; GO:0007283: spermatogenesis; GO:0010529: negative regulation of transposition; GO:0016442: RISC complex; GO:0019953: …	K13221: WDR77,MEP50;methylosome protein 50; K15979: SND1;staphylococcal nuclease domain-containing protein 1
Tas_1G0010270	endoplasmic reticulum metallopeptidase 1	Vacuolar membrane protease; Endoplasmic reticulum metallopeptidase 1	Endoplasmic reticulum metallopeptidase 1	ERMP1	IPR007484: Peptidase M28; IPR045175: Peptidase M28 family; IPR048024: Endoplasmic reticulum metallopeptidase 1-like, M28 peptidase domain; IPR053973: Endoplasmic reticulum metallopeptidase 1-like, C-terminal domain; IPR053974: Endoplasmic reticulum metallopeptidase 1/1-A, TM domain	GO:0000003: reproduction; GO:0001541: ovarian follicle development; GO:0005622: intracellular anatomical structure; GO:0005737: cytoplasm; GO:0005783: endoplasmic reticulum; GO:0006508: proteolysis; GO:0007275: multicellular organism development; GO:0008235: metalloexopeptidase activity; GO:0008585: female gonad development; GO:0012505: endomembrane system; GO:0046545: development of primary fema…	-
Tas_1G0010290	E3 ubiquitin-protein ligase UHRF2 isoform X1	E3 ubiquitin-protein ligase UHRF2	Ubiquitin-like with PHD and ring finger domains 2, E3 ubiquitin protein ligase	UHRF2	IPR000626: Ubiquitin-like domain; IPR001841: Zinc finger, RING-type; IPR001965: Zinc finger, PHD-type; IPR003105: SRA-YDG; IPR011011: Zinc finger, FYVE/PHD-type; IPR013083: Zinc finger, RING/FYVE/PHD-type; IPR015947: PUA-like superfamily; IPR017907: Zinc finger, RING-type, conserved site; IPR019787: Zinc finger, PHD-finger; IPR019956: Ubiquitin domain; IPR021991: UHRF1, tandem tudor domain; IPR02…	GO:0000228: nuclear chromosome; GO:0000792: heterochromatin; GO:0005622: intracellular anatomical structure; GO:0005634: nucleus; GO:0005654: nucleoplasm; GO:0008283: cell population proliferation; GO:0010216: maintenance of DNA methylation; GO:0030154: cell differentiation; GO:0031935: regulation of chromatin silencing; GO:0031981: nuclear lumen; GO:0042393: histone binding; GO:0051052: regulati…	K10638: UHRF1,NP95;E3 ubiquitin-protein ligase UHRF1 [EC:2.3.2.27]; K15713: UHRF2,NIRF;E3 ubiquitin-protein ligase UHRF2 [EC:2.3.2.27]
Tas_1G0012910	bile salt-activated lipase-like	Acetylcholinesterase	Belongs to the type-B carboxylesterase lipase family	CEL	IPR002018: Carboxylesterase, type B; IPR019819: Carboxylesterase type B, conserved site; IPR019826: Carboxylesterase type B, active site; IPR029058: Alpha/Beta hydrolase fold; IPR051093: Neuroligin and Bile salt-activated lipase	GO:0004622: lysophospholipase activity; GO:0004771: sterol esterase activity; GO:0004806: triglyceride lipase activity; GO:0005576: extracellular region; GO:0005615: extracellular space; GO:0005622: intracellular anatomical structure; GO:0005737: cytoplasm; GO:0005791: rough endoplasmic reticulum; GO:0005794: Golgi apparatus; GO:0005829: cytosol; GO:0006707: cholesterol catabolic process; GO:0008…	K07378: NLGN;neuroligin; K12298: CEL;bile salt-stimulated lipase [EC:3.1.1.3 3.1.1.13]
Tas_1G0012940	E3 ubiquitin/ISG15 ligase TRIM25-like	E3 ubiquitin-protein ligase TRIM16	Tripartite motif containing 47	-	IPR000315: B-box-type zinc finger; IPR001841: Zinc finger, RING-type; IPR001870: B30.2/SPRY domain; IPR003877: SPRY domain; IPR003879: Butyrophylin-like, SPRY domain; IPR006574: SPRY-associated; IPR013083: Zinc finger, RING/FYVE/PHD-type; IPR013320: Concanavalin A-like lectin/glucanase domain superfamily; IPR017907: Zinc finger, RING-type, conserved site; IPR043136: B30.2/SPRY domain superfamily;…	GO:0005515: protein binding; GO:0008270: zinc ion binding	K12006: TRIM16;tripartite motif-containing protein 16; K19942: GAS8;growth arrest-specific protein 8
Tas_1G0012950	LOW QUALITY PROTEIN: cholesterol 7-desaturase nvd	Cholesterol 7-desaturase nvd; Probable 3-ketosteroid-9-alpha-monooxygenase, oxygenase component	Cholesterol desaturase daf-36-like	nvd	IPR017941: Rieske [2Fe-2S] iron-sulphur domain; IPR036922: Rieske [2Fe-2S] iron-sulphur domain superfamily; IPR045605: 3-ketosteroid-9-alpha-monooxygenase, oxygenase component-like, C-terminal domain; IPR050584: Cholesterol 7-desaturase	GO:0002168: instar larval development; GO:0005622: intracellular anatomical structure; GO:0005737: cytoplasm; GO:0007552: metamorphosis; GO:0008203: cholesterol metabolic process; GO:0016491: oxidoreductase activity; GO:0035264: multicellular organism growth; GO:0045456: ecdysteroid biosynthetic process; GO:0051537: 2 iron, 2 sulfur cluster binding	K14938: NVD,DAF36;cholesterol 7-desaturase [EC:1.14.19.21]
Tas_20G0001710	CDP-diacylglycerol--glycerol-3-phosphate 3-phosphatidyltransferase, mitochondrial	CDP-diacylglycerol--glycerol-3-phosphate 3-phosphatidyltransferase, mitochondrial	Phosphatidylglycerophosphate synthase 1	PGS1	IPR001736: Phospholipase D/Transphosphatidylase; IPR016270: CDP-alcohol phosphatidyltransferase class-II family	GO:0005509: calcium ion binding; GO:0005622: intracellular anatomical structure; GO:0005737: cytoplasm; GO:0005739: mitochondrion; GO:0005740: mitochondrial envelope; GO:0005743: mitochondrial inner membrane; GO:0005783: endoplasmic reticulum; GO:0008444: CDP-diacylglycerol-glycerol-3-phosphate 3-phosphatidyltransferase activity; GO:0012505: endomembrane system; GO:0032049: cardiolipin biosynthet…	K00995: pgsA,PGS1;CDP-diacylglycerol---glycerol-3-phosphate 3-phosphatidyltransferase [EC:2.7.8.5]; K19948: MICALL1;MICAL-like protein 1
Tas_20G0007440	SH3 domain-binding protein 1 isoform X1	Rho GTPase-activating protein 44	SH3-domain binding protein 1	SH3BP1	IPR000198: Rho GTPase-activating protein domain; IPR004148: BAR domain; IPR008936: Rho GTPase activation protein; IPR027267: AH/BAR domain superfamily; IPR047165: Rho GTPase-activating protein 17/44/SH3BP1-like	GO:0000287: magnesium ion binding; GO:0001738: morphogenesis of a polarized epithelium; GO:0001891: phagocytic cup; GO:0004721: phosphoprotein phosphatase activity; GO:0005096: GTPase activator activity; GO:0005622: intracellular anatomical structure; GO:0005634: nucleus; GO:0005737: cytoplasm; GO:0005829: cytosol; GO:0005886: plasma membrane; GO:0005912: adherens junction; GO:0005923: bicellular…	K07758: PDXP;pyridoxal phosphatase [EC:3.1.3.74]; K20638: ARHGAP17,RICH1;Rho GTPase-activating protein 17; K20652: SH3BP1,ARHGAP43;SH3-domain binding protein 1
Tas_20G0007980	somatostatin receptor type 2	Somatostatin receptor type 2	Somatostatin receptor	SSTR2	IPR000276: G protein-coupled receptor, rhodopsin-like; IPR000586: Somatostatin receptor family; IPR002074: Somatostatin receptor 2; IPR017452: GPCR, rhodopsin-like, 7TM	GO:0004994: somatostatin receptor activity; GO:0005622: intracellular anatomical structure; GO:0005737: cytoplasm; GO:0005829: cytosol; GO:0005886: plasma membrane; GO:0005887: integral component of plasma membrane; GO:0006937: regulation of muscle contraction; GO:0007154: cell communication; GO:0007187: G protein-coupled receptor signaling pathway, coupled to cyclic nucleotide second messenger; …	K04009: C3AR1;C3a anaphylatoxin chemotactic receptor; K04218: SSTR2;somatostatin receptor 2; K04221: SSTR5;somatostatin receptor 5
Tas_20G0008000	ubiquitin carboxyl-terminal hydrolase 22	Ubiquitin carboxyl-terminal hydrolase 22	ubiquitin carboxyl-terminal hydrolase	USP22	IPR001394: Peptidase C19, ubiquitin carboxyl-terminal hydrolase; IPR001607: Zinc finger, UBP-type; IPR013083: Zinc finger, RING/FYVE/PHD-type; IPR018200: Ubiquitin specific protease, conserved site; IPR028889: Ubiquitin specific protease domain; IPR038765: Papain-like cysteine peptidase superfamily; IPR050185: Ubiquitin carboxyl-terminal hydrolase	GO:0000124: SAGA complex; GO:0004843: thiol-dependent deubiquitinase; GO:0005622: intracellular anatomical structure; GO:0005634: nucleus; GO:0005654: nucleoplasm; GO:0006511: ubiquitin-dependent protein catabolic process; GO:0006935: chemotaxis; GO:0007399: nervous system development; GO:0007409: axonogenesis; GO:0007411: axon guidance; GO:0007412: axon target recognition; GO:0008270: zinc ion b…	K11366: USP22_27_51,UBP8;ubiquitin carboxyl-terminal hydrolase 22/27/51 [EC:3.4.19.12]
Tas_21G0003420	high affinity cAMP-specific 3&apos;,5&apos;-cyclic phosphodiesterase 7A isoform X1	High affinity 3&apos;,5&apos;-cyclic-AMP phosphodiesterase 7A	phosphodiesterase 7A	PDE7A	IPR002073: 3'5'-cyclic nucleotide phosphodiesterase, catalytic domain; IPR003607: HD/PDEase domain; IPR023088: 3'5'-cyclic nucleotide phosphodiesterase; IPR023174: 3'5'-cyclic nucleotide phosphodiesterase, conserved site; IPR036971: 3'5'-cyclic nucleotide phosphodiesterase, catalytic domain superfamily	GO:0004115: 3',5'-cyclic-AMP phosphodiesterase activity; GO:0005622: intracellular anatomical structure; GO:0005737: cytoplasm; GO:0005829: cytosol; GO:0007154: cell communication; GO:0007186: G protein-coupled receptor signaling pathway; GO:0019933: cAMP-mediated signaling; GO:0023052: signaling; GO:0051716: cellular response to stimulus	K13293: PDE4;cAMP-specific phosphodiesterase 4 [EC:3.1.4.53]; K18436: PDE7;high affinity cAMP-specific 3',5'-cyclic phosphodiesterase 7 [EC:3.1.4.53]
Tas_23G0001930	phospholipid-transporting ATPase IH-like	Phospholipid-transporting ATPase IH	Belongs to the cation transport ATPase (P-type) (TC 3.A.3) family. Type IV subfamily	ATP11A	IPR001757: P-type ATPase; IPR006539: P-type ATPase, subfamily IV; IPR008250: P-type ATPase, A domain superfamily; IPR018303: P-type ATPase, phosphorylation site; IPR023214: HAD superfamily; IPR023298: P-type ATPase, transmembrane domain superfamily; IPR023299: P-type ATPase, cytoplasmic domain N; IPR032630: P-type ATPase, C-terminal; IPR032631: P-type ATPase, N-terminal; IPR036412: HAD-like super…	GO:0000287: magnesium ion binding; GO:0002446: neutrophil mediated immunity; GO:0005524: ATP binding; GO:0005548: phospholipid transporter activity; GO:0005622: intracellular anatomical structure; GO:0005737: cytoplasm; GO:0005783: endoplasmic reticulum; GO:0005886: plasma membrane; GO:0006955: immune response; GO:0010876: lipid localization; GO:0012505: endomembrane system; GO:0015711: organic a…	K01530: E7.6.2.1;phospholipid-translocating ATPase [EC:7.6.2.1]; K14802: DRS2,ATP8A;phospholipid-transporting ATPase [EC:7.6.2.1]; K26934:
Tas_23G0002200	DNA-binding protein SATB2-like	DNA-binding protein SATB2	Special AT-rich sequence-binding protein	SATB2	IPR001356: Homeodomain; IPR003350: CUT domain; IPR009057: Homedomain-like superfamily; IPR010982: Lambda repressor-like, DNA-binding domain superfamily; IPR032355: SATB, CUT1-like DNA-binding domain; IPR032392: SATB, ubiquitin-like oligomerisation domain; IPR038216: SATB, CUTL domain superfamily; IPR038224: SATB, ULD domain superfamily; IPR039673: DNA-binding protein SATB1/SATB2	GO:0000118: histone deacetylase complex; GO:0000122: negative regulation of transcription by RNA polymerase II; GO:0000228: nuclear chromosome; GO:0000785: chromatin; GO:0000978: RNA polymerase II cis-regulatory region sequence-specific DNA binding; GO:0001227: DNA-binding transcription repressor activity, RNA polymerase II-specific; GO:0001503: ossification; GO:0001649: osteoblast differentiatio…	-
Tas_23G0002210	potassium voltage-gated channel subfamily H member 8-like	Potassium voltage-gated channel subfamily H member 8	PAS fold	-	IPR000014: PAS domain; IPR000595: Cyclic nucleotide-binding domain; IPR000700: PAS-associated, C-terminal; IPR001610: PAC motif; IPR003938: Potassium channel, voltage-dependent, EAG/ELK/ERG; IPR003950: Potassium channel, voltage-dependent, ELK; IPR005821: Ion transport domain; IPR014710: RmlC-like jelly roll fold; IPR018490: Cyclic nucleotide-binding domain superfamily; IPR035965: PAS domain supe…	GO:0005249: voltage-gated potassium channel activity; GO:0005887: integral component of plasma membrane; GO:0016020: membrane; GO:0042391: regulation of membrane potential; GO:0071805: potassium ion transmembrane transport	K04911: KCNH8,KV12.1;potassium voltage-gated channel Eag-related subfamily H member 8
Tas_23G0002240	LOW QUALITY PROTEIN: T-cell surface antigen CD2-like; uncharacterized protein si:ch211-132g1.1 isoform X1	Natural killer cell receptor 2B4	T-cell surface antigen	CD2	IPR007110: Immunoglobulin-like domain; IPR013783: Immunoglobulin-like fold; IPR036179: Immunoglobulin-like domain superfamily	GO:0001766: membrane raft polarization; GO:0002793: positive regulation of peptide secretion; GO:0003823: antigen binding; GO:0005576: extracellular region; GO:0005886: plasma membrane; GO:0005887: integral component of plasma membrane; GO:0005911: cell-cell junction; GO:0006915: apoptotic process; GO:0007154: cell communication; GO:0007166: cell surface receptor signaling pathway; GO:0009897: ex…	K06449: CD2;T-cell surface glycoprotein CD2
Tas_23G0002320	cyclic AMP-responsive element-binding protein 3-like protein 1 isoform X1	Cyclic AMP-responsive element-binding protein 3-like protein 1	cAMP responsive element binding protein 3-like 1	CREB3L1	IPR004827: Basic-leucine zipper domain; IPR046347: Basic-leucine zipper domain superfamily	GO:0000122: negative regulation of transcription by RNA polymerase II; GO:0000139: Golgi membrane; GO:0000228: nuclear chromosome; GO:0000785: chromatin; GO:0001227: DNA-binding transcription repressor activity, RNA polymerase II-specific; GO:0001228: DNA-binding transcription activator activity, RNA polymerase II-specific; GO:0001503: ossification; GO:0001649: osteoblast differentiation; GO:0003…	K09048: CREB3;cyclic AMP-responsive element-binding protein 3
Tas_23G0002440	LOW QUALITY PROTEIN: par-3 family cell polarity regulator beta a	Partitioning defective 3 homolog B	Partitioning defective 3 homolog	PARD3B	IPR001478: PDZ domain; IPR021922: Par3/HAL, N-terminal; IPR036034: PDZ superfamily; IPR052213: Partitioning defective 3 homolog	GO:0000226: microtubule cytoskeleton organization; GO:0005515: protein binding; GO:0005622: intracellular anatomical structure; GO:0005634: nucleus; GO:0005654: nucleoplasm; GO:0005912: adherens junction; GO:0005923: bicellular tight junction; GO:0005938: cell cortex; GO:0007155: cell adhesion; GO:0008104: protein localization; GO:0012505: endomembrane system; GO:0016324: apical plasma membrane; …	K04237: PARD3;partitioning defective protein 3
Tas_23G0002450	zona pellucida sperm-binding protein 3-like isoform X2	Zona pellucida sperm-binding protein 3	Zona pellucida sperm-binding protein 3-like	-	IPR001507: Zona pellucida domain; IPR042235: Zona pellucida, ZP-C domain; IPR048290: Zona pellucida domain, chordate-type	-	K19928: ZP3;zona pellucida sperm-binding protein 3
Tas_2G0002560	glucose-6-phosphate 1-dehydrogenase	Glucose-6-phosphate 1-dehydrogenase	Catalyzes the rate-limiting step of the oxidative pentose-phosphate pathway, which represents a route for the dissimilation of carbohydrates besides glycolysis	G6PD	IPR001282: Glucose-6-phosphate dehydrogenase; IPR019796: Glucose-6-phosphate dehydrogenase, active site; IPR022674: Glucose-6-phosphate dehydrogenase, NAD-binding; IPR022675: Glucose-6-phosphate dehydrogenase, C-terminal; IPR036291: NAD(P)-binding domain superfamily	GO:0001998: angiotensin-mediated vasoconstriction involved in regulation of systemic arterial blood pressure; GO:0002033: angiotensin-mediated vasodilation involved in regulation of systemic arterial blood pressure; GO:0002034: maintenance of blood vessel diameter homeostasis by renin-angiotensin; GO:0002520: immune system development; GO:0004345: glucose-6-phosphate dehydrogenase activity; GO:00…	K00036: G6PD,zwf;glucose-6-phosphate 1-dehydrogenase [EC:1.1.1.49 1.1.1.363]
Tas_3G0000660	sodium channel, voltage gated, type VIII, alpha subunit b	Sodium channel protein type 8 subunit alpha	Sodium channel, voltage gated, type VIII, alpha subunit	SCN8A	IPR001696: Voltage gated sodium channel, alpha subunit; IPR002048: EF-hand domain; IPR005821: Ion transport domain; IPR008054: Voltage gated sodium channel, alpha-8 subunit; IPR010526: Sodium ion transport-associated domain; IPR024583: Voltage-gated Na+ ion channel, cytoplasmic domain; IPR027359: Voltage-dependent channel domain superfamily; IPR043203: Voltage-gated cation channel calcium and sod…	GO:0001518: voltage-gated sodium channel complex; GO:0005248: voltage-gated sodium channel activity; GO:0005509: calcium ion binding; GO:0005622: intracellular anatomical structure; GO:0005737: cytoplasm; GO:0005886: plasma membrane; GO:0005887: integral component of plasma membrane; GO:0007154: cell communication; GO:0007275: multicellular organism development; GO:0007399: nervous system develop…	K04840: SCN8A,NAV1.6;voltage-gated sodium channel type VIII alpha
Tas_3G0002730	POC1 centriolar protein homolog A	-	POC1 centriolar protein homolog	POC1A	IPR001680: WD40 repeat; IPR015943: WD40/YVTN repeat-like-containing domain superfamily; IPR019775: WD40 repeat, conserved site; IPR020472: G-protein beta WD-40 repeat; IPR036322: WD40-repeat-containing domain superfamily; IPR050505: WD repeat-containing protein WDR55/POC1	GO:0000278: mitotic cell cycle; GO:0000922: spindle pole; GO:0001501: skeletal system development; GO:0003416: endochondral bone growth; GO:0003417: growth plate cartilage development; GO:0003418: growth plate cartilage chondrocyte differentiation; GO:0003431: growth plate cartilage chondrocyte development; GO:0005515: protein binding; GO:0005622: intracellular anatomical structure; GO:0005737: c…	K16482: POC1;centriolar protein POC1
Tas_3G0004410	calcium channel, voltage-dependent, L type, alpha 1D subunit, a isoform X6	Voltage-dependent L-type calcium channel subunit alpha-1D	Voltage-sensitive calcium channels (VSCC) mediate the entry of calcium ions into excitable cells and are also involved in a variety of calcium-dependent processes, including muscle contraction, hormone or neurotransmitter release, gene expression, cell motility, cell division and cell death. The isoform alpha-1C gives rise to L-type calcium currents. Long-lasting (L-type) calcium channels belong …	CACNA1D	IPR002077: Voltage-dependent calcium channel, alpha-1 subunit; IPR005446: Voltage-dependent calcium channel, L-type, alpha-1 subunit; IPR005821: Ion transport domain; IPR014873: Voltage-dependent calcium channel, alpha-1 subunit, IQ domain; IPR027359: Voltage-dependent channel domain superfamily; IPR031649: Voltage-dependent L-type calcium channel, IQ-associated domain; IPR031688: Voltage-gated c…	GO:0005622: intracellular anatomical structure; GO:0005634: nucleus; GO:0005737: cytoplasm; GO:0005887: integral component of plasma membrane; GO:0007187: G protein-coupled receptor signaling pathway, coupled to cyclic nucleotide second messenger; GO:0007188: adenylate cyclase-modulating G protein-coupled receptor signaling pathway; GO:0007275: multicellular organism development; GO:0007507: hear…	K04851: CACNA1D,CAV1.3;voltage-dependent calcium channel L type alpha-1D
Tas_3G0005790	LOW QUALITY PROTEIN: transforming acidic coiled-coil-containing protein 1-like	-	-	-	IPR039915: TACC family	GO:0005737: cytoplasm; GO:0007052: mitotic spindle organization; GO:0008283: cell population proliferation; GO:0021987: cerebral cortex development	-
Tas_3G0007070	phosphoenolpyruvate carboxykinase, cytosolic	Phosphoenolpyruvate carboxykinase, cytosolic [GTP]	Phosphoenolpyruvate carboxykinase	PCK1	IPR008209: Phosphoenolpyruvate carboxykinase, GTP-utilising; IPR008210: Phosphoenolpyruvate carboxykinase, N-terminal; IPR013035: Phosphoenolpyruvate carboxykinase, C-terminal; IPR018091: Phosphoenolpyruvate carboxykinase, GTP-utilising, conserved site; IPR035077: Phosphoenolpyruvate carboxykinase, C-terminal P-loop domain; IPR035078: Phosphoenolpyruvate carboxykinase, GTP-utilising, N-terminal	GO:0000287: magnesium ion binding; GO:0001655: urogenital system development; GO:0001822: kidney development; GO:0001889: liver development; GO:0003729: mRNA binding; GO:0004550: nucleoside diphosphate kinase activity; GO:0004613: phosphoenolpyruvate carboxykinase (GTP) activity; GO:0005525: GTP binding; GO:0005622: intracellular anatomical structure; GO:0005737: cytoplasm; GO:0005739: mitochondr…	K01596: E4.1.1.32,pckA,PCK;phosphoenolpyruvate carboxykinase (GTP) [EC:4.1.1.32]
Tas_3G0009400	corticotropin-releasing factor receptor 1-like	Corticotropin-releasing factor receptor 1	Corticotropin releasing hormone receptor 1	CRHR1	IPR000832: GPCR, family 2, secretin-like; IPR001879: GPCR, family 2, extracellular hormone receptor domain; IPR003051: GPCR, family 2, corticotropin releasing factor receptor; IPR017981: GPCR, family 2-like, 7TM; IPR017983: GPCR, family 2, secretin-like, conserved site; IPR036445: GPCR family 2, extracellular hormone receptor domain superfamily; IPR050332: G-protein coupled receptor 2	GO:0000003: reproduction; GO:0001666: response to hypoxia; GO:0001965: G-protein alpha-subunit binding; GO:0002888: positive regulation of myeloid leukocyte mediated immunity; GO:0004948: calcitonin receptor activity; GO:0005622: intracellular anatomical structure; GO:0005737: cytoplasm; GO:0005771: multivesicular body; GO:0005794: Golgi apparatus; GO:0005802: trans-Golgi network; GO:0005886: pla…	K04578: CRHR1;corticotropin releasing hormone receptor 1; K04579: CRHR2;corticotropin releasing hormone receptor 2
Tas_3G0009410	potassium voltage-gated channel subfamily KQT member 2 isoform X1	Potassium voltage-gated channel subfamily KQT member 2	Potassium voltage-gated channel	KCNQ2	IPR003937: Potassium channel, voltage dependent, KCNQ; IPR003947: Potassium channel, voltage dependent, KCNQ2; IPR005821: Ion transport domain; IPR013821: Potassium channel, voltage dependent, KCNQ, C-terminal; IPR020969: Ankyrin-G binding site	GO:0001700: embryonic development via the syncytial blastoderm; GO:0002027: regulation of heart rate; GO:0005249: voltage-gated potassium channel activity; GO:0005516: calmodulin binding; GO:0005886: plasma membrane; GO:0005887: integral component of plasma membrane; GO:0007213: G protein-coupled acetylcholine receptor signaling pathway; GO:0007268: chemical synaptic transmission; GO:0007399: ner…	K04927: KCNQ2,KV7.2;potassium voltage-gated channel KQT-like subfamily member 2; K04929: KCNQ4,KV7.4;potassium voltage-gated channel KQT-like subfamily member 4; K04930: KCNQ5,KV7.5;potassium voltage-gated channel KQT-like subfamily member 5
Tas_4G0009840	uncharacterized protein il11a	-	Interleukin 11a	-	IPR009079: Four-helical cytokine-like, core; IPR020427: Interleukin-11A, fish; IPR020438: Interleukin-11; IPR022356: Interleukin-11, fish	GO:0005125: cytokine activity; GO:0005737: cytoplasm; GO:0008083: growth factor activity; GO:0008284: positive regulation of cell population proliferation; GO:0043410: positive regulation of MAPK cascade	K05417: IL11;interleukin 11
Tas_5G0007570	F-box/WD repeat-containing protein 8 isoform X1	F-box/WD repeat-containing protein 8	F-box and WD repeat domain containing 8	FBXW8	IPR001680: WD40 repeat; IPR001810: F-box domain; IPR015943: WD40/YVTN repeat-like-containing domain superfamily; IPR036047: F-box-like domain superfamily; IPR036322: WD40-repeat-containing domain superfamily	GO:0000003: reproduction; GO:0000209: protein polyubiquitination; GO:0001701: in utero embryonic development; GO:0001890: placenta development; GO:0001892: embryonic placenta development; GO:0001944: vasculature development; GO:0004842: ubiquitin-protein transferase activity; GO:0005515: protein binding; GO:0005622: intracellular anatomical structure; GO:0005737: cytoplasm; GO:0005794: Golgi appa…	K10264: FBXW8;F-box and WD-40 domain protein 8
Tas_7G0007260	serine/threonine-protein kinase ULK3	Serine/threonine-protein kinase ULK3	Unc-51-like kinase 3 (C. elegans)	ULK3	IPR000719: Protein kinase domain; IPR007330: MIT domain; IPR008271: Serine/threonine-protein kinase, active site; IPR011009: Protein kinase-like domain superfamily; IPR017441: Protein kinase, ATP binding site; IPR036181: MIT domain superfamily; IPR045269: Serine/threonine-protein kinase Atg1-like	GO:0000045: autophagosome assembly; GO:0000407: phagophore assembly site; GO:0000422: autophagy of mitochondrion; GO:0004674: protein serine/threonine kinase activity; GO:0005524: ATP binding; GO:0005622: intracellular anatomical structure; GO:0005737: cytoplasm; GO:0005776: autophagosome; GO:0005829: cytosol; GO:0005929: cilium; GO:0018105: peptidyl-serine phosphorylation; GO:0034045: phagophore…	K21358: ULK3;serine/threonine-protein kinase ULK3 [EC:2.7.11.1]
Tas_7G0009330	neogenin 1a isoform X5	Receptor-type tyrosine-protein phosphatase delta	Neogenin 1	NEO1	IPR003961: Fibronectin type III; IPR010560: Neogenin, C-terminal; IPR013783: Immunoglobulin-like fold; IPR036116: Fibronectin type III superfamily	GO:0000003: reproduction; GO:0001764: neuron migration; GO:0002792: negative regulation of peptide secretion; GO:0005042: netrin receptor activity; GO:0005622: intracellular anatomical structure; GO:0005634: nucleus; GO:0005654: nucleoplasm; GO:0005737: cytoplasm; GO:0005794: Golgi apparatus; GO:0005886: plasma membrane; GO:0005887: integral component of plasma membrane; GO:0006357: regulation of…	K06765: DCC;deleted in colorectal carcinoma; K06766: NEO1;neogenin; K14395: ACP6;lysophosphatidic acid phosphatase type 6 [EC:3.1.3.2]
Tas_8G0002880	semaphorin-3D	Semaphorin-3D	Sema domain, immunoglobulin domain (Ig), short basic domain, secreted, (semaphorin) 3D	SEMA3D	IPR001627: Sema domain; IPR003599: Immunoglobulin subtype; IPR007110: Immunoglobulin-like domain; IPR013151: Immunoglobulin-like beta-sandwich domain; IPR013783: Immunoglobulin-like fold; IPR015943: WD40/YVTN repeat-like-containing domain superfamily; IPR016201: PSI domain; IPR027231: Semaphorin; IPR036179: Immunoglobulin-like domain superfamily; IPR036352: Sema domain superfamily	GO:0001755: neural crest cell migration; GO:0002164: larval development; GO:0002520: immune system development; GO:0005576: extracellular region; GO:0005615: extracellular space; GO:0005887: integral component of plasma membrane; GO:0007399: nervous system development; GO:0007413: axonal fasciculation; GO:0007417: central nervous system development; GO:0007420: brain development; GO:0007422: peri…	K06840: SEMA3;semaphorin 3
Tas_8G0005820	LOW QUALITY PROTEIN: plakophilin-3a	Plakophilin-3	Plakophilin	PKP3	IPR000225: Armadillo; IPR011989: Armadillo-like helical; IPR016024: Armadillo-type fold; IPR028435: Plakophilin/Delta catenin	GO:0001533: cornified envelope; GO:0002159: desmosome assembly; GO:0005622: intracellular anatomical structure; GO:0005634: nucleus; GO:0005654: nucleoplasm; GO:0005737: cytoplasm; GO:0005914: spot adherens junction; GO:0007275: multicellular organism development; GO:0008544: epidermis development; GO:0019899: enzyme binding; GO:0030057: desmosome; GO:0030216: keratinocyte differentiation; GO:003…	-

## Sheet: Table S3
Table S3 GO enrichment of positively selected genes in Taenioides sp populations at the invasion front based on selective sweep analysis
ONTOLOGY	ID	Description	GeneRatio	BgRatio	RichFactor	FoldEnrichment	zScore	pvalue	p.adjust	qvalue	geneID	Count
BP	GO:0060438	trachea development	9/466	56/14640	0.160714	5.04905	5.50442	6.21929e-05	0.267671	0.263447	Tas_12G0008700/Tas_13G0003400/Tas_20G0007850/Tas_23G0001090/Tas_23G0001100/Tas_2G0005610/Tas_4G0005180/Tas_4G0006690/Tas_9G0006510	9
BP	GO:0032331	negative regulation of chondrocyte differentiation	6/466	28/14640	0.214286	6.73207	5.50475	0.000208958	0.267671	0.263447	Tas_10G0007340/Tas_20G0007560/Tas_20G0007850/Tas_23G0002070/Tas_2G0005610/Tas_4G0005180	6
BP	GO:1905879	regulation of oogenesis	13/466	129/14640	0.100775	3.16598	4.48027	0.000238493	0.267671	0.263447	Tas_10G0007070/Tas_10G0007330/Tas_11G0007550/Tas_12G0008700/Tas_13G0003330/Tas_14G0006410/Tas_14G0006420/Tas_18G0008540/Tas_1G0000810/Tas_1G0010320/Tas_20G0002860/Tas_23G0002340/Tas_2G0002540	13
BP	GO:0008347	glial cell migration	13/466	130/14640	0.1	3.14163	4.44718	0.000257484	0.267671	0.263447	Tas_10G0007340/Tas_10G0008120/Tas_14G0006410/Tas_14G0006420/Tas_18G0008470/Tas_18G0008480/Tas_1G0000230/Tas_20G0007580/Tas_20G0008000/Tas_23G0001950/Tas_23G0002070/Tas_4G0005180/Tas_7G0009330	13
BP	GO:0006970	response to osmotic stress	15/466	171/14640	0.0877193	2.75582	4.18755	0.000376049	0.267671	0.263447	Tas_13G0003410/Tas_15G0000980/Tas_15G0006690/Tas_1G0003420/Tas_20G0001270/Tas_20G0007620/Tas_23G0001970/Tas_23G0002290/Tas_2G0002570/Tas_2G0005240/Tas_3G0000400/Tas_3G0008930/Tas_3G0009400/Tas_4G0008450/Tas_8G0005780	15
CC	GO:1990454	L-type voltage-gated calcium channel complex	4/469	12/14626	0.333333	10.3952	5.92597	0.000420919	0.207934	0.196281	Tas_1G0003630/Tas_2G0002530/Tas_2G0005300/Tas_3G0004410	4
BP	GO:0060439	trachea morphogenesis	6/466	32/14640	0.1875	5.89056	5.02158	0.000451248	0.267671	0.263447	Tas_12G0008700/Tas_13G0003400/Tas_23G0001090/Tas_23G0001100/Tas_4G0005180/Tas_4G0006690	6
MF	GO:0140666	annealing activity	4/405	13/12982	0.307692	9.86287	5.73701	0.000533428	0.347555	0.343826	Tas_14G0009020/Tas_1G0000250/Tas_23G0002290/Tas_3G0000230	4
BP	GO:0071276	cellular response to cadmium ion	6/466	33/14640	0.181818	5.71206	4.91348	0.000536881	0.267671	0.263447	Tas_14G0000700/Tas_1G0003420/Tas_23G0002170/Tas_2G0007120/Tas_3G0000400/Tas_7G0007300	6
BP	GO:0034765	regulation of monoatomic ion transmembrane transport	29/466	471/14640	0.0615711	1.93434	3.73721	0.000551071	0.267671	0.263447	Tas_12G0008710/Tas_1G0000440/Tas_1G0000450/Tas_1G0003630/Tas_20G0002800/Tas_20G0002810/Tas_21G0003400/Tas_21G0003760/Tas_23G0001970/Tas_23G0002030/Tas_23G0002120/Tas_23G0002170/Tas_23G0002230/Tas_2G0002530/Tas_2G0002560/Tas_2G0005240/Tas_2G0005300/Tas_2G0010460/Tas_3G0004410/Tas_3G0009400/Tas_3G0009450/Tas_4G0008450/Tas_5G0007560/Tas_5G0007640/Tas_5G0008740/Tas_6G0006690/Tas_8G0005800/Tas_8G00058…	29
BP	GO:0030048	actin filament-based movement	17/466	217/14640	0.078341	2.46119	3.93197	0.000589727	0.267671	0.263447	Tas_14G0009030/Tas_15G0006850/Tas_15G0006870/Tas_18G0008470/Tas_18G0008480/Tas_1G0003630/Tas_1G0010320/Tas_23G0001090/Tas_23G0001100/Tas_23G0002170/Tas_23G0002230/Tas_2G0005270/Tas_2G0005320/Tas_3G0004410/Tas_4G0008450/Tas_5G0008740/Tas_7G0002880	17
BP	GO:0006972	hyperosmotic response	9/466	75/14640	0.12	3.76996	4.36065	0.000604803	0.267671	0.263447	Tas_13G0003410/Tas_15G0006690/Tas_1G0003420/Tas_20G0007620/Tas_2G0002570/Tas_2G0005240/Tas_3G0000400/Tas_4G0008450/Tas_8G0005780	9
BP	GO:0060232	delamination	5/466	23/14640	0.217391	6.82963	5.07316	0.000669139	0.267671	0.263447	Tas_10G0007330/Tas_18G0008540/Tas_1G0001850/Tas_20G0007850/Tas_4G0005180	5
BP	GO:0006997	nucleus organization	16/466	201/14640	0.079602	2.5008	3.88468	0.000713165	0.267671	0.263447	Tas_10G0008120/Tas_12G0008670/Tas_12G0008740/Tas_18G0008470/Tas_18G0008480/Tas_1G0000210/Tas_1G0000310/Tas_1G0010320/Tas_23G0002080/Tas_23G0002170/Tas_2G0002470/Tas_2G0005250/Tas_3G0000420/Tas_3G0000430/Tas_3G0006970/Tas_9G0006510	16
BP	GO:0061037	negative regulation of cartilage development	6/466	35/14640	0.171429	5.38565	4.70999	0.000745618	0.267671	0.263447	Tas_10G0007340/Tas_20G0007560/Tas_20G0007850/Tas_23G0002070/Tas_2G0005610/Tas_4G0005180	6
BP	GO:0045454	cell redox homeostasis	5/466	24/14640	0.208333	6.54506	4.92947	0.000823341	0.267671	0.263447	Tas_12G0008740/Tas_1G0000060/Tas_3G0002620/Tas_3G0008840/Tas_5G0007640	5
BP	GO:0035330	regulation of hippo signaling	9/466	79/14640	0.113924	3.57907	4.16758	0.000886187	0.267671	0.263447	Tas_10G0007330/Tas_12G0004880/Tas_18G0008540/Tas_20G0001290/Tas_23G0001950/Tas_4G0005900/Tas_5G0007540/Tas_7G0007290/Tas_9G0005520	9
BP	GO:0032409	regulation of transporter activity	22/466	331/14640	0.0664653	2.08809	3.6306	0.000947462	0.267671	0.263447	Tas_1G0003630/Tas_20G0002800/Tas_21G0003360/Tas_21G0003400/Tas_21G0003760/Tas_23G0001970/Tas_23G0002120/Tas_23G0002170/Tas_23G0002230/Tas_2G0002530/Tas_2G0005240/Tas_2G0005300/Tas_2G0010460/Tas_3G0004410/Tas_3G0009400/Tas_4G0008450/Tas_5G0007560/Tas_5G0007640/Tas_5G0008740/Tas_8G0005800/Tas_8G0005840/Tas_9G0006530	22
BP	GO:0032412	regulation of monoatomic ion transmembrane transporter activity	21/466	310/14640	0.0677419	2.1282	3.64038	0.000966374	0.267671	0.263447	Tas_1G0003630/Tas_20G0002800/Tas_21G0003400/Tas_21G0003760/Tas_23G0001970/Tas_23G0002120/Tas_23G0002170/Tas_23G0002230/Tas_2G0002530/Tas_2G0005240/Tas_2G0005300/Tas_2G0010460/Tas_3G0004410/Tas_3G0009400/Tas_4G0008450/Tas_5G0007560/Tas_5G0007640/Tas_5G0008740/Tas_8G0005800/Tas_8G0005840/Tas_9G0006530	21
BP	GO:0055119	relaxation of cardiac muscle	5/466	25/14640	0.2	6.28326	4.79375	0.00100255	0.267671	0.263447	Tas_10G0004770/Tas_23G0001090/Tas_23G0001100/Tas_23G0002230/Tas_5G0008740	5
BP	GO:0045477	regulation of nurse cell apoptotic process	4/466	15/14640	0.266667	8.37768	5.18346	0.00104602	0.267671	0.263447	Tas_14G0006410/Tas_14G0006420/Tas_1G0010320/Tas_23G0002340	4
BP	GO:0022898	regulation of transmembrane transporter activity	21/466	315/14640	0.0666667	2.09442	3.56037	0.00118175	0.287282	0.282748	Tas_1G0003630/Tas_20G0002800/Tas_21G0003400/Tas_21G0003760/Tas_23G0001970/Tas_23G0002120/Tas_23G0002170/Tas_23G0002230/Tas_2G0002530/Tas_2G0005240/Tas_2G0005300/Tas_2G0010460/Tas_3G0004410/Tas_3G0009400/Tas_4G0008450/Tas_5G0007560/Tas_5G0007640/Tas_5G0008740/Tas_8G0005800/Tas_8G0005840/Tas_9G0006530	21
BP	GO:0061577	calcium ion transmembrane transport via high voltage-gated calcium channel	4/466	16/14640	0.25	7.85408	4.97369	0.00135988	0.314846	0.309876	Tas_1G0003630/Tas_2G0002530/Tas_2G0002560/Tas_5G0007640	4
CC	GO:0043194	axon initial segment	5/469	27/14626	0.185185	5.77509	4.52013	0.00149361	0.213241	0.201291	Tas_13G0003340/Tas_20G0002800/Tas_23G0001130/Tas_3G0000660/Tas_3G0009410	5
BP	GO:0062197	cellular response to chemical stress	25/466	411/14640	0.0608273	1.91097	3.39656	0.001543	0.341004	0.335622	Tas_10G0004790/Tas_10G0007180/Tas_12G0008700/Tas_14G0000700/Tas_15G0000980/Tas_1G0000060/Tas_1G0003420/Tas_1G0003640/Tas_20G0007620/Tas_23G0002120/Tas_23G0002290/Tas_2G0002560/Tas_2G0002570/Tas_2G0005240/Tas_2G0007120/Tas_3G0000400/Tas_3G0002620/Tas_3G0002630/Tas_3G0006950/Tas_4G0004320/Tas_4G0005180/Tas_4G0006600/Tas_4G0008450/Tas_5G0007490/Tas_9G0006510	25
MF	GO:0015035	protein-disulfide reductase activity	5/405	28/12982	0.178571	5.72399	4.49033	0.00156586	0.347555	0.343826	Tas_16G0002220/Tas_16G0002230/Tas_1G0000060/Tas_3G0007070/Tas_3G0008840	5
BP	GO:0006704	glucocorticoid biosynthetic process	4/466	17/14640	0.235294	7.39207	4.78135	0.00173397	0.357887	0.352238	Tas_21G0003400/Tas_23G0001090/Tas_23G0001100/Tas_4G0006640	4
BP	GO:0086003	cardiac muscle cell contraction	9/466	87/14640	0.103448	3.24996	3.81646	0.00176662	0.357887	0.352238	Tas_1G0003630/Tas_1G0010320/Tas_23G0001090/Tas_23G0001100/Tas_23G0002170/Tas_23G0002230/Tas_3G0004410/Tas_4G0008450/Tas_5G0008740	9
MF	GO:0004383	guanylate cyclase activity	5/405	29/12982	0.172414	5.52661	4.37905	0.0018443	0.347555	0.343826	Tas_11G0007550/Tas_1G0000810/Tas_20G0002820/Tas_20G0007490/Tas_2G0002540	5
MF	GO:0016651	oxidoreductase activity, acting on NAD(P)H	9/405	90/12982	0.1	3.20543	3.76745	0.00194278	0.347555	0.343826	Tas_10G0007180/Tas_14G0000700/Tas_18G0008680/Tas_1G0000060/Tas_1G0000220/Tas_23G0001990/Tas_3G0007070/Tas_3G0008840/Tas_5G0007640	9
BP	GO:0090075	relaxation of muscle	6/466	42/14640	0.142857	4.48804	4.10452	0.00199739	0.377408	0.371452	Tas_10G0004770/Tas_20G0001270/Tas_23G0001090/Tas_23G0001100/Tas_23G0002230/Tas_5G0008740	6
BP	GO:0007289	spermatid nucleus differentiation	5/466	29/14640	0.172414	5.41661	4.31668	0.00201823	0.377408	0.371452	Tas_12G0008670/Tas_12G0008740/Tas_1G0000210/Tas_3G0000420/Tas_3G0000430	5
CC	GO:0008074	guanylate cyclase complex, soluble	5/469	29/14626	0.172414	5.37681	4.29412	0.0020844	0.213241	0.201291	Tas_11G0007550/Tas_1G0000810/Tas_20G0002820/Tas_20G0007490/Tas_2G0002540	5
BP	GO:0019991	septate junction assembly	7/466	57/14640	0.122807	3.85814	3.92013	0.00211442	0.380751	0.374742	Tas_12G0008700/Tas_23G0001090/Tas_23G0001100/Tas_2G0005270/Tas_3G0009480/Tas_3G0009490/Tas_3G0009500	7
BP	GO:0045663	positive regulation of myoblast differentiation	5/466	30/14640	0.166667	5.23605	4.21114	0.00235946	0.395576	0.389333	Tas_11G0007570/Tas_21G0003680/Tas_2G0007190/Tas_3G0000400/Tas_7G0000510	5
BP	GO:0045822	negative regulation of heart contraction	5/466	30/14640	0.166667	5.23605	4.21114	0.00235946	0.395576	0.389333	Tas_23G0001090/Tas_23G0001100/Tas_23G0002230/Tas_5G0007640/Tas_5G0008740	5
BP	GO:0046686	response to cadmium ion	9/466	92/14640	0.0978261	3.07333	3.61713	0.00260337	0.408942	0.402488	Tas_13G0003420/Tas_14G0000700/Tas_1G0000820/Tas_1G0003420/Tas_23G0002170/Tas_2G0007120/Tas_3G0000400/Tas_4G0005180/Tas_7G0007300	9
CC	GO:0005891	voltage-gated calcium channel complex	6/469	44/14626	0.136364	4.25257	3.93272	0.00264329	0.213241	0.201291	Tas_1G0003630/Tas_2G0002530/Tas_2G0005300/Tas_3G0004410/Tas_3G0004430/Tas_5G0008740	6
BP	GO:0099515	actin filament-based transport	4/466	19/14640	0.210526	6.61396	4.43977	0.00268507	0.408942	0.402488	Tas_15G0006850/Tas_15G0006870/Tas_18G0008470/Tas_18G0008480	4
BP	GO:0071103	DNA conformation change	18/466	271/14640	0.0664207	2.08669	3.27401	0.00269151	0.408942	0.402488	Tas_12G0008740/Tas_14G0009020/Tas_14G0009930/Tas_16G0007500/Tas_18G0008670/Tas_19G0000860/Tas_1G0000250/Tas_20G0007620/Tas_20G0007850/Tas_21G0003370/Tas_23G0002290/Tas_2G0002470/Tas_2G0005340/Tas_3G0000420/Tas_3G0000430/Tas_3G0004440/Tas_3G0008910/Tas_7G0004460	18
CC	GO:0031674	I band	15/469	207/14626	0.0724638	2.25982	3.32257	0.00280688	0.213241	0.201291	Tas_13G0003400/Tas_18G0008470/Tas_18G0008480/Tas_20G0002800/Tas_20G0002860/Tas_2G0002570/Tas_2G0005300/Tas_3G0000260/Tas_3G0000660/Tas_3G0004410/Tas_4G0005180/Tas_4G0006690/Tas_4G0008450/Tas_5G0007640/Tas_7G0000510	15
CC	GO:0016529	sarcoplasmic reticulum	8/469	76/14626	0.105263	3.28268	3.63136	0.00294206	0.213241	0.201291	Tas_10G0007090/Tas_18G0008470/Tas_18G0008480/Tas_1G0003630/Tas_20G0002800/Tas_23G0002230/Tas_2G0005300/Tas_5G0007640	8
MF	GO:0004771	sterol ester esterase activity	3/405	10/12982	0.3	9.6163	4.89114	0.00307099	0.347555	0.343826	Tas_1G0012910/Tas_1G0012920/Tas_1G0012930	3
BP	GO:0042268	regulation of cytolysis	3/466	10/14640	0.3	9.42489	4.8322	0.00325358	0.430082	0.423294	Tas_10G0007180/Tas_20G0002880/Tas_3G0008890	3
BP	GO:0052646	alditol phosphate metabolic process	3/466	10/14640	0.3	9.42489	4.8322	0.00325358	0.430082	0.423294	Tas_14G0009980/Tas_2G0002570/Tas_4G0008450	3
BP	GO:0086023	adenylate cyclase-activating adrenergic receptor signaling pathway involved in heart process	3/466	10/14640	0.3	9.42489	4.8322	0.00325358	0.430082	0.423294	Tas_23G0002230/Tas_5G0007640/Tas_5G0008740	3
BP	GO:1901894	regulation of ATPase-coupled calcium transmembrane transporter activity	3/466	10/14640	0.3	9.42489	4.8322	0.00325358	0.430082	0.423294	Tas_23G0002120/Tas_23G0002170/Tas_23G0002230	3
BP	GO:0008211	glucocorticoid metabolic process	4/466	20/14640	0.2	6.28326	4.28693	0.00327294	0.430082	0.423294	Tas_21G0003400/Tas_23G0001090/Tas_23G0001100/Tas_4G0006640	4
CC	GO:0005914	spot adherens junction	3/469	10/14626	0.3	9.35565	4.81077	0.00332233	0.213241	0.201291	Tas_10G0004780/Tas_6G0006740/Tas_8G0005820	3
MF	GO:0009975	cyclase activity	5/405	33/12982	0.151515	4.85672	3.98061	0.00332816	0.347555	0.343826	Tas_11G0007550/Tas_1G0000810/Tas_20G0002820/Tas_20G0007490/Tas_2G0002540	5
MF	GO:0016849	phosphorus-oxygen lyase activity	5/405	33/12982	0.151515	4.85672	3.98061	0.00332816	0.347555	0.343826	Tas_11G0007550/Tas_1G0000810/Tas_20G0002820/Tas_20G0007490/Tas_2G0002540	5
BP	GO:0035329	hippo signaling	10/466	114/14640	0.0877193	2.75582	3.41241	0.00344486	0.44076	0.433804	Tas_10G0007330/Tas_12G0004880/Tas_18G0008540/Tas_20G0001290/Tas_23G0001950/Tas_3G0007120/Tas_4G0005900/Tas_5G0007540/Tas_7G0007290/Tas_9G0005520	10
CC	GO:0030018	Z disc	14/469	191/14626	0.0732984	2.28585	3.25572	0.0034533	0.213241	0.201291	Tas_13G0003400/Tas_18G0008470/Tas_18G0008480/Tas_20G0002800/Tas_20G0002860/Tas_2G0002570/Tas_3G0000260/Tas_3G0000660/Tas_3G0004410/Tas_4G0005180/Tas_4G0006690/Tas_4G0008450/Tas_5G0007640/Tas_7G0000510	14
BP	GO:1904062	regulation of monoatomic cation transmembrane transport	24/466	419/14640	0.0572792	1.7995	3.01068	0.00410603	0.48814	0.480435	Tas_1G0000440/Tas_1G0000450/Tas_1G0003630/Tas_20G0002800/Tas_21G0003400/Tas_21G0003760/Tas_23G0001970/Tas_23G0002120/Tas_23G0002170/Tas_23G0002230/Tas_2G0002530/Tas_2G0002560/Tas_2G0005240/Tas_2G0005300/Tas_2G0010460/Tas_3G0004410/Tas_3G0009400/Tas_3G0009450/Tas_4G0008450/Tas_5G0007560/Tas_5G0007640/Tas_5G0008740/Tas_8G0005840/Tas_9G0006530	24
BP	GO:0040018	positive regulation of multicellular organism growth	10/466	117/14640	0.0854701	2.68515	3.31823	0.00415112	0.48814	0.480435	Tas_12G0008750/Tas_1G0003420/Tas_1G0003460/Tas_1G0010310/Tas_20G0001700/Tas_20G0002800/Tas_21G0003650/Tas_3G0000400/Tas_7G0000480/Tas_7G0009330	10
MF	GO:0005245	voltage-gated calcium channel activity	7/405	66/12982	0.106061	3.3997	3.50718	0.00436159	0.39854	0.394264	Tas_1G0003630/Tas_2G0002530/Tas_2G0005300/Tas_3G0004410/Tas_3G0004430/Tas_4G0008420/Tas_6G0006690	7
BP	GO:1901897	regulation of relaxation of cardiac muscle	3/466	11/14640	0.272727	8.56808	4.55279	0.00436873	0.48814	0.480435	Tas_10G0004770/Tas_23G0002230/Tas_5G0008740	3
BP	GO:0034308	primary alcohol metabolic process	7/466	65/14640	0.107692	3.38329	3.49167	0.00448092	0.48814	0.480435	Tas_14G0009980/Tas_1G0012910/Tas_1G0012920/Tas_1G0012930/Tas_20G0001270/Tas_2G0002570/Tas_4G0008450	7
BP	GO:0003413	chondrocyte differentiation involved in endochondral bone morphogenesis	4/466	22/14640	0.181818	5.71206	4.01033	0.00469938	0.48814	0.480435	Tas_20G0007850/Tas_23G0002070/Tas_2G0005610/Tas_3G0002730	4
BP	GO:0014912	negative regulation of smooth muscle cell migration	4/466	22/14640	0.181818	5.71206	4.01033	0.00469938	0.48814	0.480435	Tas_10G0008150/Tas_11G0007570/Tas_2G0005560/Tas_4G0006600	4
BP	GO:0045476	nurse cell apoptotic process	4/466	22/14640	0.181818	5.71206	4.01033	0.00469938	0.48814	0.480435	Tas_14G0006410/Tas_14G0006420/Tas_1G0010320/Tas_23G0002340	4
BP	GO:0060081	membrane hyperpolarization	4/466	22/14640	0.181818	5.71206	4.01033	0.00469938	0.48814	0.480435	Tas_20G0001270/Tas_23G0001090/Tas_23G0001100/Tas_2G0002530	4
BP	GO:0002026	regulation of the force of heart contraction	5/466	35/14640	0.142857	4.48804	3.746	0.00471875	0.48814	0.480435	Tas_23G0001090/Tas_23G0001100/Tas_23G0002230/Tas_5G0007640/Tas_7G0000510	5
BP	GO:0006182	cGMP biosynthetic process	5/466	36/14640	0.138889	4.36338	3.66348	0.00533935	0.540832	0.532296	Tas_11G0007550/Tas_1G0000810/Tas_20G0002820/Tas_20G0007490/Tas_2G0002540	5
MF	GO:1990239	steroid hormone binding	3/405	12/12982	0.25	8.01358	4.36168	0.00537459	0.401648	0.397339	Tas_18G0008460/Tas_23G0001090/Tas_23G0001100	3
BP	GO:0030157	pancreatic juice secretion	4/466	23/14640	0.173913	5.46371	3.88448	0.00554785	0.550483	0.541794	Tas_1G0012910/Tas_1G0012920/Tas_1G0012930/Tas_2G0005240	4
BP	GO:0003415	chondrocyte hypertrophy	3/466	12/14640	0.25	7.85408	4.30675	0.00568855	0.553154	0.544424	Tas_20G0007850/Tas_23G0002070/Tas_2G0005610	3
MF	GO:0015036	disulfide oxidoreductase activity	6/405	53/12982	0.113208	3.62879	3.44116	0.0059111	0.401648	0.397339	Tas_12G0008740/Tas_16G0002220/Tas_16G0002230/Tas_1G0000060/Tas_3G0007070/Tas_3G0008840	6
BP	GO:0010714	positive regulation of collagen metabolic process	5/466	37/14640	0.135135	4.24545	3.58391	0.00601549	0.562448	0.553571	Tas_20G0007580/Tas_20G0007850/Tas_23G0002070/Tas_23G0002320/Tas_7G0007230	5
BP	GO:0032967	positive regulation of collagen biosynthetic process	5/466	37/14640	0.135135	4.24545	3.58391	0.00601549	0.562448	0.553571	Tas_20G0007580/Tas_20G0007850/Tas_23G0002070/Tas_23G0002320/Tas_7G0007230	5
MF	GO:0004622	lysophospholipase activity	4/405	24/12982	0.166667	5.34239	3.82083	0.00604395	0.401648	0.397339	Tas_1G0012910/Tas_1G0012920/Tas_1G0012930/Tas_20G0007470	4
BP	GO:0042063	gliogenesis	26/466	483/14640	0.0538302	1.69115	2.80066	0.00644881	0.581223	0.57205	Tas_10G0007180/Tas_10G0007340/Tas_10G0008120/Tas_13G0003420/Tas_14G0006410/Tas_14G0006420/Tas_18G0008470/Tas_18G0008480/Tas_1G0000230/Tas_20G0007580/Tas_20G0007850/Tas_20G0008000/Tas_21G0003760/Tas_23G0001950/Tas_23G0001970/Tas_23G0002070/Tas_2G0005270/Tas_2G0005330/Tas_2G0005560/Tas_3G0009480/Tas_3G0009490/Tas_3G0009500/Tas_4G0005180/Tas_5G0007540/Tas_7G0007290/Tas_7G0009330	26
BP	GO:0034766	negative regulation of monoatomic ion transmembrane transport	10/466	125/14640	0.08	2.5133	3.08088	0.00660126	0.581223	0.57205	Tas_20G0002800/Tas_21G0003760/Tas_23G0002030/Tas_23G0002170/Tas_23G0002230/Tas_2G0002530/Tas_2G0010460/Tas_3G0009400/Tas_5G0007640/Tas_8G0005800	10
BP	GO:0010959	regulation of metal ion transport	26/466	484/14640	0.053719	1.68765	2.78949	0.00661835	0.581223	0.57205	Tas_10G0004770/Tas_15G0000980/Tas_1G0003630/Tas_20G0002800/Tas_21G0003400/Tas_21G0003760/Tas_23G0001090/Tas_23G0001100/Tas_23G0001970/Tas_23G0002120/Tas_23G0002170/Tas_23G0002230/Tas_2G0002530/Tas_2G0002560/Tas_2G0005240/Tas_2G0005300/Tas_3G0004410/Tas_3G0009400/Tas_3G0009450/Tas_4G0005180/Tas_4G0008450/Tas_5G0007560/Tas_5G0007640/Tas_5G0008740/Tas_8G0005840/Tas_9G0006530	26
CC	GO:0030315	T-tubule	8/469	87/14626	0.091954	2.86763	3.18004	0.00672622	0.332155	0.313541	Tas_1G0003630/Tas_20G0002800/Tas_23G0001090/Tas_23G0001100/Tas_2G0002530/Tas_2G0005300/Tas_3G0004410/Tas_5G0007640	8
BP	GO:1903523	negative regulation of blood circulation	5/466	38/14640	0.131579	4.13372	3.50711	0.00674965	0.581223	0.57205	Tas_23G0001090/Tas_23G0001100/Tas_23G0002230/Tas_5G0007640/Tas_5G0008740	5
BP	GO:0007605	sensory perception of sound	16/466	252/14640	0.0634921	1.99469	2.88794	0.00692964	0.581223	0.57205	Tas_14G0000730/Tas_18G0001410/Tas_1G0000070/Tas_1G0000850/Tas_1G0010310/Tas_1G0012820/Tas_20G0001270/Tas_20G0002830/Tas_23G0001090/Tas_23G0001100/Tas_3G0000410/Tas_3G0000440/Tas_3G0000660/Tas_3G0002620/Tas_3G0004410/Tas_7G0002880	16
CC	GO:0044292	dendrite terminus	5/469	38/14626	0.131579	4.10336	3.48638	0.00695895	0.332155	0.313541	Tas_10G0008120/Tas_23G0001130/Tas_2G0005270/Tas_3G0002720/Tas_3G0008930	5
BP	GO:0070365	hepatocyte differentiation	3/466	13/14640	0.230769	7.24992	4.08762	0.0072222	0.581223	0.57205	Tas_3G0007070/Tas_7G0000500/Tas_7G0007300	3
BP	GO:1902514	regulation of calcium ion transmembrane transport via high voltage-gated calcium channel	3/466	13/14640	0.230769	7.24992	4.08762	0.0072222	0.581223	0.57205	Tas_1G0003630/Tas_2G0002560/Tas_5G0007640	3
BP	GO:0070252	actin-mediated cell contraction	13/466	188/14640	0.0691489	2.1724	2.93356	0.00722519	0.581223	0.57205	Tas_14G0009030/Tas_1G0003630/Tas_1G0010320/Tas_23G0001090/Tas_23G0001100/Tas_23G0002170/Tas_23G0002230/Tas_2G0005270/Tas_2G0005320/Tas_3G0004410/Tas_4G0008450/Tas_5G0008740/Tas_7G0002880	13
CC	GO:0005918	septate junction	6/469	54/14626	0.111111	3.46506	3.30303	0.00739617	0.332155	0.313541	Tas_23G0001090/Tas_23G0001100/Tas_2G0005270/Tas_3G0009480/Tas_3G0009490/Tas_3G0009500	6
BP	GO:2001257	regulation of cation channel activity	14/466	210/14640	0.0666667	2.09442	2.89643	0.00741701	0.581223	0.57205	Tas_1G0003630/Tas_20G0002800/Tas_21G0003400/Tas_23G0001970/Tas_23G0002170/Tas_23G0002230/Tas_2G0002530/Tas_2G0005300/Tas_2G0010460/Tas_3G0009400/Tas_5G0007640/Tas_5G0008740/Tas_8G0005840/Tas_9G0006530	14
BP	GO:0060281	regulation of oocyte development	9/466	108/14640	0.0833333	2.61803	3.06011	0.00752144	0.581223	0.57205	Tas_10G0007070/Tas_10G0007330/Tas_11G0007550/Tas_12G0008700/Tas_13G0003330/Tas_18G0008540/Tas_1G0000810/Tas_20G0002860/Tas_2G0002540	9
MF	GO:0030506	ankyrin binding	5/405	40/12982	0.125	4.00679	3.41763	0.00772386	0.470512	0.465464	Tas_23G0001090/Tas_23G0001100/Tas_2G0005270/Tas_3G0004410/Tas_3G0009410	5
BP	GO:0032507	maintenance of protein location in cell	10/466	128/14640	0.078125	2.4544	2.99659	0.00776527	0.581223	0.57205	Tas_18G0008470/Tas_18G0008480/Tas_20G0002800/Tas_20G0007550/Tas_23G0001970/Tas_2G0002540/Tas_3G0000220/Tas_3G0004470/Tas_7G0002880/Tas_9G0006880	10
BP	GO:0008298	intracellular mRNA localization	10/466	129/14640	0.0775194	2.43537	2.96902	0.00818651	0.581223	0.57205	Tas_10G0007070/Tas_10G0007330/Tas_14G0009020/Tas_18G0008540/Tas_1G0000330/Tas_20G0002860/Tas_2G0007210/Tas_4G0004270/Tas_4G0006590/Tas_5G0007540	10
CC	GO:0016528	sarcoplasm	8/469	90/14626	0.0888889	2.77204	3.06918	0.00821471	0.338172	0.319221	Tas_10G0007090/Tas_18G0008470/Tas_18G0008480/Tas_1G0003630/Tas_20G0002800/Tas_23G0002230/Tas_2G0005300/Tas_5G0007640	8
BP	GO:0048599	oocyte development	20/466	349/14640	0.0573066	1.80036	2.74391	0.00834809	0.581223	0.57205	Tas_10G0007070/Tas_10G0007330/Tas_11G0007550/Tas_12G0008700/Tas_13G0003330/Tas_13G0003350/Tas_18G0008540/Tas_1G0000330/Tas_1G0000810/Tas_1G0010320/Tas_20G0002860/Tas_23G0001970/Tas_2G0002540/Tas_2G0007210/Tas_2G0010460/Tas_3G0002740/Tas_4G0004270/Tas_4G0005180/Tas_4G0006590/Tas_5G0007540	20
BP	GO:0071474	cellular hyperosmotic response	4/466	26/14640	0.153846	4.83328	3.54711	0.0086893	0.581223	0.57205	Tas_20G0007620/Tas_2G0002570/Tas_2G0005240/Tas_4G0008450	4
BP	GO:0032413	negative regulation of ion transmembrane transporter activity	8/466	92/14640	0.0869565	2.73185	3.02138	0.00895246	0.581223	0.57205	Tas_20G0002800/Tas_21G0003760/Tas_23G0002170/Tas_23G0002230/Tas_2G0002530/Tas_2G0010460/Tas_3G0009400/Tas_8G0005800	8
BP	GO:0006707	cholesterol catabolic process	3/466	14/14640	0.214286	6.73207	3.89058	0.00897732	0.581223	0.57205	Tas_1G0012910/Tas_1G0012920/Tas_1G0012930	3
BP	GO:0016127	sterol catabolic process	3/466	14/14640	0.214286	6.73207	3.89058	0.00897732	0.581223	0.57205	Tas_1G0012910/Tas_1G0012920/Tas_1G0012930	3
BP	GO:0035092	sperm DNA condensation	3/466	14/14640	0.214286	6.73207	3.89058	0.00897732	0.581223	0.57205	Tas_12G0008740/Tas_3G0000420/Tas_3G0000430	3
BP	GO:0040021	hermaphrodite germ-line sex determination	3/466	14/14640	0.214286	6.73207	3.89058	0.00897732	0.581223	0.57205	Tas_14G0010050/Tas_23G0002290/Tas_2G0002520	3
BP	GO:0086103	G protein-coupled receptor signaling pathway involved in heart process	3/466	14/14640	0.214286	6.73207	3.89058	0.00897732	0.581223	0.57205	Tas_23G0002230/Tas_5G0007640/Tas_5G0008740	3
BP	GO:1905048	regulation of metallopeptidase activity	3/466	14/14640	0.214286	6.73207	3.89058	0.00897732	0.581223	0.57205	Tas_1G0001850/Tas_3G0000400/Tas_9G0006880	3
CC	GO:0071683	sensory dendrite	3/469	14/14626	0.214286	6.68261	3.87173	0.00916057	0.348102	0.328594	Tas_10G0004780/Tas_1G0000070/Tas_6G0006740	3
BP	GO:0038066	p38MAPK cascade	6/466	57/14640	0.105263	3.30698	3.16417	0.00926947	0.581223	0.57205	Tas_14G0000700/Tas_1G0003420/Tas_1G0003640/Tas_2G0007190/Tas_3G0000400/Tas_4G0005170	6
BP	GO:0048070	regulation of developmental pigmentation	6/466	57/14640	0.105263	3.30698	3.16417	0.00926947	0.581223	0.57205	Tas_10G0007090/Tas_14G0006420/Tas_1G0003420/Tas_23G0002070/Tas_3G0000400/Tas_3G0009450	6
BP	GO:0120305	regulation of pigmentation	6/466	57/14640	0.105263	3.30698	3.16417	0.00926947	0.581223	0.57205	Tas_10G0007090/Tas_14G0006420/Tas_1G0003420/Tas_23G0002070/Tas_3G0000400/Tas_3G0009450	6
BP	GO:0030717	oocyte karyosome formation	5/466	41/14640	0.121951	3.83126	3.29164	0.00932444	0.581223	0.57205	Tas_14G0000760/Tas_1G0010320/Tas_3G0000420/Tas_3G0000430/Tas_4G0004270	5
BP	GO:0061988	karyosome formation	5/466	41/14640	0.121951	3.83126	3.29164	0.00932444	0.581223	0.57205	Tas_14G0000760/Tas_1G0010320/Tas_3G0000420/Tas_3G0000430/Tas_4G0004270	5
BP	GO:0019835	cytolysis	4/466	27/14640	0.148148	4.65427	3.446	0.00994906	0.582129	0.572941	Tas_10G0007180/Tas_20G0002880/Tas_3G0006950/Tas_3G0008890	4
BP	GO:0072079	nephron tubule formation	4/466	27/14640	0.148148	4.65427	3.446	0.00994906	0.582129	0.572941	Tas_10G0007180/Tas_12G0008750/Tas_20G0007850/Tas_4G0005180	4
BP	GO:0072498	embryonic skeletal joint development	4/466	27/14640	0.148148	4.65427	3.446	0.00994906	0.582129	0.572941	Tas_17G0009210/Tas_23G0002070/Tas_4G0005180/Tas_8G0002880	4
BP	GO:1902307	positive regulation of sodium ion transmembrane transport	4/466	27/14640	0.148148	4.65427	3.446	0.00994906	0.582129	0.572941	Tas_20G0002800/Tas_2G0005240/Tas_5G0007560/Tas_5G0007640	4
BP	GO:0006892	post-Golgi vesicle-mediated transport	10/466	133/14640	0.075188	2.36213	2.86126	0.0100496	0.582129	0.572941	Tas_14G0006390/Tas_18G0008560/Tas_20G0002800/Tas_20G0007680/Tas_2G0007210/Tas_3G0005760/Tas_7G0004470/Tas_7G0007290/Tas_9G0005530/Tas_9G0006880	10
BP	GO:0009190	cyclic nucleotide biosynthetic process	5/466	42/14640	0.119048	3.74004	3.22431	0.0103146	0.582129	0.572941	Tas_11G0007550/Tas_1G0000810/Tas_20G0002820/Tas_20G0007490/Tas_2G0002540	5
MF	GO:0043208	glycosphingolipid binding	3/405	15/12982	0.2	6.41086	3.76258	0.0103704	0.541483	0.535675	Tas_1G0012910/Tas_1G0012920/Tas_1G0012930	3
MF	GO:0047134	protein-disulfide reductase (NAD(P)H) activity	3/405	15/12982	0.2	6.41086	3.76258	0.0103704	0.541483	0.535675	Tas_1G0000060/Tas_3G0007070/Tas_3G0008840	3
CC	GO:0034399	nuclear periphery	12/469	174/14626	0.0689655	2.15072	2.77927	0.0103915	0.36667	0.346122	Tas_14G0010060/Tas_1G0010320/Tas_20G0007520/Tas_23G0001130/Tas_23G0002350/Tas_2G0005290/Tas_2G0007120/Tas_2G0007190/Tas_3G0000420/Tas_3G0000430/Tas_4G0006590/Tas_4G0009920	12
BP	GO:0035902	response to immobilization stress	6/466	59/14640	0.101695	3.19488	3.06299	0.0109164	0.582129	0.572941	Tas_15G0006690/Tas_21G0003400/Tas_23G0001970/Tas_3G0009400/Tas_7G0007300/Tas_8G0005860	6
BP	GO:0003406	retinal pigment epithelium development	3/466	15/14640	0.2	6.28326	3.71195	0.0109601	0.582129	0.572941	Tas_10G0007180/Tas_23G0002070/Tas_2G0005610	3
BP	GO:0003418	growth plate cartilage chondrocyte differentiation	3/466	15/14640	0.2	6.28326	3.71195	0.0109601	0.582129	0.572941	Tas_23G0002070/Tas_2G0005610/Tas_3G0002730	3
BP	GO:0006896	Golgi to vacuole transport	3/466	15/14640	0.2	6.28326	3.71195	0.0109601	0.582129	0.572941	Tas_14G0006390/Tas_18G0008560/Tas_2G0007210	3
BP	GO:0010269	response to selenium ion	3/466	15/14640	0.2	6.28326	3.71195	0.0109601	0.582129	0.572941	Tas_1G0000820/Tas_3G0002620/Tas_3G0005740	3
BP	GO:0060134	prepulse inhibition	3/466	15/14640	0.2	6.28326	3.71195	0.0109601	0.582129	0.572941	Tas_18G0001390/Tas_21G0003760/Tas_5G0008920	3
BP	GO:0016999	antibiotic metabolic process	10/466	135/14640	0.0740741	2.32713	2.80883	0.0110944	0.582129	0.572941	Tas_14G0000700/Tas_18G0001420/Tas_20G0007510/Tas_2G0002570/Tas_2G0005220/Tas_3G0002620/Tas_3G0007070/Tas_4G0008450/Tas_7G0007300/Tas_9G0006900	10
BP	GO:1901019	regulation of calcium ion transmembrane transporter activity	9/466	115/14640	0.0782609	2.45867	2.84741	0.011147	0.582129	0.572941	Tas_1G0003630/Tas_23G0002120/Tas_23G0002170/Tas_23G0002230/Tas_2G0002530/Tas_2G0005300/Tas_3G0009400/Tas_5G0007640/Tas_5G0008740	9
BP	GO:0034763	negative regulation of transmembrane transport	11/466	156/14640	0.0705128	2.21525	2.76686	0.0112642	0.582129	0.572941	Tas_1G0010280/Tas_20G0002800/Tas_21G0003760/Tas_23G0002030/Tas_23G0002170/Tas_23G0002230/Tas_2G0002530/Tas_2G0010460/Tas_3G0009400/Tas_5G0007640/Tas_8G0005800	11
CC	GO:0070160	tight junction	12/469	176/14626	0.0681818	2.12628	2.73602	0.011312	0.372543	0.351665	Tas_20G0001700/Tas_20G0002850/Tas_20G0007440/Tas_23G0001090/Tas_23G0001100/Tas_23G0002440/Tas_2G0005240/Tas_2G0005270/Tas_3G0009480/Tas_3G0009490/Tas_3G0009500/Tas_4G0005180	12
BP	GO:0010155	regulation of proton transport	4/466	28/14640	0.142857	4.48804	3.34972	0.0113215	0.582129	0.572941	Tas_1G0000440/Tas_1G0000450/Tas_21G0003760/Tas_5G0007560	4
BP	GO:0002053	positive regulation of mesenchymal cell proliferation	5/466	43/14640	0.116279	3.65306	3.15902	0.0113744	0.582129	0.572941	Tas_10G0008150/Tas_20G0007850/Tas_23G0002030/Tas_23G0002070/Tas_4G0005180	5
BP	GO:0120254	olefinic compound metabolic process	9/466	116/14640	0.0775862	2.43747	2.8183	0.0117563	0.592111	0.582766	Tas_1G0012910/Tas_1G0012920/Tas_1G0012930/Tas_20G0001270/Tas_2G0002480/Tas_3G0008940/Tas_4G0006640/Tas_7G0007300/Tas_9G0006890	9
BP	GO:0071470	cellular response to osmotic stress	6/466	60/14640	0.1	3.14163	3.014	0.011813	0.592111	0.582766	Tas_15G0000980/Tas_20G0007620/Tas_23G0002290/Tas_2G0002570/Tas_2G0005240/Tas_4G0008450	6
MF	GO:0008331	high voltage-gated calcium channel activity	3/405	16/12982	0.1875	6.01019	3.59835	0.0124727	0.569846	0.563732	Tas_2G0002530/Tas_2G0005300/Tas_3G0004410	3
MF	GO:0046527	glucosyltransferase activity	3/405	16/12982	0.1875	6.01019	3.59835	0.0124727	0.569846	0.563732	Tas_14G0009030/Tas_18G0001500/Tas_1G0000270	3
BP	GO:0050954	sensory perception of mechanical stimulus	18/466	316/14640	0.056962	1.78954	2.57268	0.0126679	0.615959	0.606237	Tas_14G0000730/Tas_18G0001410/Tas_1G0000070/Tas_1G0000850/Tas_1G0010310/Tas_1G0012820/Tas_20G0001270/Tas_20G0002830/Tas_23G0001090/Tas_23G0001100/Tas_2G0002530/Tas_3G0000410/Tas_3G0000440/Tas_3G0000660/Tas_3G0002620/Tas_3G0004410/Tas_3G0008930/Tas_7G0002880	18
BP	GO:0006303	double-strand break repair via nonhomologous end joining	6/466	61/14640	0.0983607	3.09013	2.96604	0.0127603	0.615959	0.606237	Tas_1G0000120/Tas_1G0003450/Tas_20G0007620/Tas_23G0002020/Tas_23G0002060/Tas_23G0002170	6
BP	GO:0060810	intracellular mRNA localization involved in pattern specification process	8/466	98/14640	0.0816327	2.5646	2.81777	0.0128509	0.615959	0.606237	Tas_10G0007070/Tas_10G0007330/Tas_18G0008540/Tas_20G0002860/Tas_2G0007210/Tas_4G0004270/Tas_4G0006590/Tas_5G0007540	8
BP	GO:0060048	cardiac muscle contraction	12/466	181/14640	0.0662983	2.08285	2.65791	0.0131708	0.615959	0.606237	Tas_1G0003630/Tas_1G0010320/Tas_23G0001090/Tas_23G0001100/Tas_23G0002170/Tas_23G0002230/Tas_3G0004410/Tas_3G0009410/Tas_4G0008450/Tas_5G0007640/Tas_5G0008740/Tas_7G0000510	12
BP	GO:0030007	intracellular potassium ion homeostasis	3/466	16/14640	0.1875	5.89056	3.54885	0.0131756	0.615959	0.606237	Tas_20G0001270/Tas_23G0001090/Tas_23G0001100	3
BP	GO:0030299	intestinal cholesterol absorption	3/466	16/14640	0.1875	5.89056	3.54885	0.0131756	0.615959	0.606237	Tas_1G0012910/Tas_1G0012920/Tas_1G0012930	3
BP	GO:1901077	regulation of relaxation of muscle	3/466	16/14640	0.1875	5.89056	3.54885	0.0131756	0.615959	0.606237	Tas_10G0004770/Tas_23G0002230/Tas_5G0008740	3
CC	GO:0031527	filopodium membrane	3/469	16/14626	0.1875	5.84728	3.53087	0.0134399	0.393796	0.371728	Tas_18G0008470/Tas_18G0008480/Tas_5G0007540	3
MF	GO:0071855	neuropeptide receptor binding	4/405	30/12982	0.133333	4.27391	3.22145	0.0134627	0.576742	0.570555	Tas_21G0003400/Tas_3G0007000/Tas_3G0009390/Tas_3G0009450	4
CC	GO:0016324	apical plasma membrane	23/469	436/14626	0.0527523	1.64511	2.48904	0.013628	0.393796	0.371728	Tas_10G0007070/Tas_12G0008700/Tas_13G0003410/Tas_15G0006880/Tas_1G0000070/Tas_1G0000380/Tas_1G0000440/Tas_1G0000450/Tas_20G0001270/Tas_21G0003710/Tas_23G0001090/Tas_23G0001100/Tas_2G0002530/Tas_3G0000410/Tas_3G0000440/Tas_3G0002680/Tas_3G0004410/Tas_3G0009390/Tas_4G0005180/Tas_5G0007540/Tas_5G0008740/Tas_7G0004540/Tas_8G0005830	23
BP	GO:0002385	mucosal immune response	5/466	45/14640	0.111111	3.4907	3.03409	0.0137114	0.631122	0.621161	Tas_15G0006880/Tas_1G0003420/Tas_23G0002070/Tas_3G0000400/Tas_3G0002740	5
BP	GO:0010165	response to X-ray	6/466	62/14640	0.0967742	3.04029	2.91904	0.0137596	0.631122	0.621161	Tas_10G0004800/Tas_1G0000120/Tas_1G0010310/Tas_20G0007620/Tas_23G0002020/Tas_2G0005290	6
CC	GO:0005814	centriole	9/469	119/14626	0.0756303	2.35857	2.70841	0.0143489	0.393796	0.371728	Tas_10G0004780/Tas_20G0007460/Tas_21G0003670/Tas_3G0002660/Tas_3G0002730/Tas_3G0008930/Tas_4G0008470/Tas_6G0006740/Tas_9G0005620	9
BP	GO:0034599	cellular response to oxidative stress	19/466	345/14640	0.0550725	1.73017	2.48855	0.0147319	0.666225	0.65571	Tas_10G0004790/Tas_10G0007180/Tas_12G0008700/Tas_14G0000700/Tas_1G0000060/Tas_1G0003420/Tas_1G0003640/Tas_23G0002120/Tas_2G0002560/Tas_2G0007120/Tas_3G0000400/Tas_3G0002620/Tas_3G0002630/Tas_3G0006950/Tas_4G0004320/Tas_4G0005180/Tas_4G0006600/Tas_5G0007490/Tas_9G0006510	19
BP	GO:0046068	cGMP metabolic process	5/466	46/14640	0.108696	3.41482	2.97426	0.0149927	0.666225	0.65571	Tas_11G0007550/Tas_1G0000810/Tas_20G0002820/Tas_20G0007490/Tas_2G0002540	5
BP	GO:0022618	protein-RNA complex assembly	14/466	229/14640	0.0611354	1.92065	2.54605	0.0150812	0.666225	0.65571	Tas_18G0008550/Tas_1G0000320/Tas_1G0000330/Tas_21G0003390/Tas_23G0002290/Tas_2G0002480/Tas_2G0002520/Tas_3G0000230/Tas_3G0000420/Tas_3G0000430/Tas_3G0002590/Tas_3G0002610/Tas_4G0005900/Tas_7G0004500	14
MF	GO:0031420	alkali metal ion binding	4/405	31/12982	0.129032	4.13604	3.13692	0.0150857	0.576742	0.570555	Tas_23G0001090/Tas_23G0001100/Tas_3G0000660/Tas_9G0006530	4
BP	GO:0006721	terpenoid metabolic process	8/466	101/14640	0.0792079	2.48842	2.72158	0.01521	0.666225	0.65571	Tas_1G0012910/Tas_1G0012920/Tas_1G0012930/Tas_21G0003400/Tas_2G0005560/Tas_7G0007300/Tas_9G0005570/Tas_9G0006890	8
BP	GO:0032410	negative regulation of transporter activity	8/466	101/14640	0.0792079	2.48842	2.72158	0.01521	0.666225	0.65571	Tas_20G0002800/Tas_21G0003760/Tas_23G0002170/Tas_23G0002230/Tas_2G0002530/Tas_2G0010460/Tas_3G0009400/Tas_8G0005800	8
MF	GO:0016667	oxidoreductase activity, acting on a sulfur group of donors	6/405	65/12982	0.0923077	2.95886	2.84101	0.0155892	0.576742	0.570555	Tas_12G0008740/Tas_16G0002220/Tas_16G0002230/Tas_1G0000060/Tas_3G0007070/Tas_3G0008840	6
BP	GO:0016114	terpenoid biosynthetic process	3/466	17/14640	0.176471	5.54405	3.39901	0.0156274	0.678395	0.667688	Tas_7G0007300/Tas_9G0005570/Tas_9G0006890	3
BP	GO:0072593	reactive oxygen species metabolic process	17/466	300/14640	0.0566667	1.78026	2.47586	0.0158523	0.678954	0.668238	Tas_10G0007180/Tas_14G0000700/Tas_18G0008460/Tas_1G0003420/Tas_20G0002880/Tas_23G0001970/Tas_23G0001990/Tas_23G0002120/Tas_2G0002560/Tas_2G0002600/Tas_3G0000400/Tas_3G0002620/Tas_3G0006950/Tas_4G0006600/Tas_5G0007640/Tas_7G0007300/Tas_9G0006890	17
BP	GO:0045661	regulation of myoblast differentiation	6/466	64/14640	0.09375	2.94528	2.82784	0.0159195	0.678954	0.668238	Tas_11G0007570/Tas_20G0007850/Tas_21G0003680/Tas_2G0007190/Tas_3G0000400/Tas_7G0000510	6
CC	GO:0044294	dendritic growth cone	3/469	17/14626	0.176471	5.50332	3.3814	0.0159381	0.406115	0.383356	Tas_10G0008120/Tas_23G0001130/Tas_2G0005270	3
BP	GO:1904063	negative regulation of cation transmembrane transport	8/466	102/14640	0.0784314	2.46402	2.69029	0.0160619	0.67907	0.668352	Tas_20G0002800/Tas_21G0003760/Tas_23G0002170/Tas_23G0002230/Tas_2G0002530/Tas_2G0010460/Tas_3G0009400/Tas_5G0007640	8
BP	GO:0002251	organ or tissue specific immune response	5/466	47/14640	0.106383	3.34216	2.91606	0.0163517	0.679502	0.668777	Tas_15G0006880/Tas_1G0003420/Tas_23G0002070/Tas_3G0000400/Tas_3G0002740	5
BP	GO:0060856	establishment of blood-brain barrier	5/466	47/14640	0.106383	3.34216	2.91606	0.0163517	0.679502	0.668777	Tas_2G0005270/Tas_3G0009480/Tas_3G0009490/Tas_3G0009500/Tas_4G0005180	5
MF	GO:0004806	triacylglycerol lipase activity	3/405	18/12982	0.166667	5.34239	3.30817	0.0173575	0.576742	0.570555	Tas_1G0012910/Tas_1G0012920/Tas_1G0012930	3
MF	GO:0016668	oxidoreductase activity, acting on a sulfur group of donors, NAD(P) as acceptor	3/405	18/12982	0.166667	5.34239	3.30817	0.0173575	0.576742	0.570555	Tas_1G0000060/Tas_3G0007070/Tas_3G0008840	3
MF	GO:0030955	potassium ion binding	3/405	18/12982	0.166667	5.34239	3.30817	0.0173575	0.576742	0.570555	Tas_23G0001090/Tas_23G0001100/Tas_9G0006530	3
CC	GO:0005635	nuclear envelope	25/469	496/14626	0.0504032	1.57185	2.35831	0.0174553	0.406115	0.383356	Tas_10G0008120/Tas_12G0008670/Tas_14G0008950/Tas_18G0001500/Tas_18G0008470/Tas_18G0008480/Tas_1G0000310/Tas_1G0000340/Tas_1G0010320/Tas_20G0001300/Tas_20G0007550/Tas_23G0001980/Tas_23G0002080/Tas_23G0002170/Tas_23G0002350/Tas_2G0005250/Tas_2G0005580/Tas_3G0002700/Tas_3G0006970/Tas_3G0009390/Tas_4G0005180/Tas_4G0008490/Tas_5G0007640/Tas_5G0008740/Tas_9G0006880	25
CC	GO:0001891	phagocytic cup	4/469	32/14626	0.125	3.89819	2.98719	0.018446	0.406115	0.383356	Tas_20G0007440/Tas_3G0002680/Tas_4G0006600/Tas_4G0009920	4
CC	GO:1990391	DNA repair complex	4/469	32/14626	0.125	3.89819	2.98719	0.018446	0.406115	0.383356	Tas_1G0003450/Tas_20G0007620/Tas_23G0002020/Tas_23G0002060	4
CC	GO:0043296	apical junction complex	14/469	234/14626	0.0598291	1.8658	2.43004	0.0189082	0.406115	0.383356	Tas_10G0004780/Tas_20G0001700/Tas_20G0002850/Tas_20G0007440/Tas_23G0001090/Tas_23G0001100/Tas_23G0002440/Tas_2G0005240/Tas_2G0005270/Tas_3G0009480/Tas_3G0009490/Tas_3G0009500/Tas_4G0005180/Tas_6G0006740	14
CC	GO:0016442	RISC complex	3/469	19/14626	0.157895	4.92403	3.11514	0.0216643	0.417855	0.394438	Tas_1G0003660/Tas_23G0002290/Tas_4G0005900	3
CC	GO:0031332	RNAi effector complex	3/469	19/14626	0.157895	4.92403	3.11514	0.0216643	0.417855	0.394438	Tas_1G0003660/Tas_23G0002290/Tas_4G0005900	3
CC	GO:0030864	cortical actin cytoskeleton	7/469	88/14626	0.0795455	2.48066	2.53568	0.0228026	0.417855	0.394438	Tas_12G0008710/Tas_15G0006850/Tas_15G0006870/Tas_1G0000270/Tas_20G0002860/Tas_3G0005720/Tas_5G0007540	7
CC	GO:0005912	adherens junction	21/469	409/14626	0.0513447	1.60121	2.24457	0.023325	0.417855	0.394438	Tas_10G0004780/Tas_13G0003330/Tas_18G0008470/Tas_18G0008480/Tas_1G0010350/Tas_20G0001290/Tas_20G0002860/Tas_20G0007440/Tas_23G0001950/Tas_23G0001970/Tas_2G0005240/Tas_2G0005270/Tas_2G0005580/Tas_3G0000220/Tas_3G0002680/Tas_4G0005180/Tas_4G0005900/Tas_5G0007540/Tas_6G0006740/Tas_7G0002880/Tas_8G0005820	21
CC	GO:0036064	ciliary basal body	10/469	151/14626	0.0662252	2.06526	2.39489	0.0236841	0.417855	0.394438	Tas_10G0004780/Tas_1G0000860/Tas_20G0001290/Tas_20G0007460/Tas_23G0002110/Tas_3G0002720/Tas_3G0002730/Tas_3G0008930/Tas_6G0006740/Tas_9G0005620	10
CC	GO:0030016	myofibril	19/469	366/14626	0.0519126	1.61892	2.18255	0.0272023	0.427661	0.403695	Tas_13G0003400/Tas_18G0008470/Tas_18G0008480/Tas_20G0001270/Tas_20G0002800/Tas_20G0002860/Tas_2G0002570/Tas_2G0005270/Tas_2G0005300/Tas_3G0000260/Tas_3G0000660/Tas_3G0004410/Tas_3G0004470/Tas_4G0005180/Tas_4G0006690/Tas_4G0008450/Tas_5G0007640/Tas_5G0008740/Tas_7G0000510	19
CC	GO:0030863	cortical cytoskeleton	9/469	133/14626	0.0676692	2.1103	2.34118	0.0274248	0.427661	0.403695	Tas_12G0008710/Tas_15G0006850/Tas_15G0006870/Tas_1G0000270/Tas_1G0003620/Tas_20G0002860/Tas_3G0005720/Tas_4G0006580/Tas_5G0007540	9
CC	GO:0034704	calcium channel complex	6/469	72/14626	0.0833333	2.59879	2.47523	0.0277467	0.427661	0.403695	Tas_1G0003630/Tas_2G0002530/Tas_2G0005300/Tas_3G0004410/Tas_3G0004430/Tas_5G0008740	6
CC	GO:1902495	transmembrane transporter complex	23/469	470/14626	0.0489362	1.5261	2.11006	0.0296276	0.427661	0.403695	Tas_1G0000220/Tas_1G0003630/Tas_20G0001270/Tas_20G0007640/Tas_21G0003710/Tas_23G0001090/Tas_23G0001100/Tas_23G0001120/Tas_23G0001970/Tas_23G0001990/Tas_23G0002230/Tas_2G0002530/Tas_2G0005300/Tas_3G0000660/Tas_3G0004410/Tas_3G0004430/Tas_3G0007040/Tas_3G0009410/Tas_5G0008740/Tas_5G0008920/Tas_6G0006660/Tas_8G0005840/Tas_9G0006530	23
CC	GO:0090533	cation-transporting ATPase complex	4/469	37/14626	0.108108	3.37141	2.62871	0.0299141	0.427661	0.403695	Tas_21G0003710/Tas_23G0001090/Tas_23G0001100/Tas_23G0002230	4
CC	GO:0032420	stereocilium	6/469	74/14626	0.0810811	2.52855	2.3993	0.0312108	0.427661	0.403695	Tas_18G0001410/Tas_1G0000070/Tas_1G0000850/Tas_3G0000410/Tas_3G0000440/Tas_3G0004470	6
CC	GO:0043292	contractile muscle fiber	20/469	397/14626	0.0503778	1.57106	2.0996	0.0314272	0.427661	0.403695	Tas_13G0003400/Tas_18G0008470/Tas_18G0008480/Tas_20G0001270/Tas_20G0002800/Tas_20G0002860/Tas_2G0002570/Tas_2G0005270/Tas_2G0005300/Tas_2G0005320/Tas_3G0000260/Tas_3G0000660/Tas_3G0004410/Tas_3G0004470/Tas_4G0005180/Tas_4G0006690/Tas_4G0008450/Tas_5G0007640/Tas_5G0008740/Tas_7G0000510	20
CC	GO:0005791	rough endoplasmic reticulum	9/469	137/14626	0.0656934	2.04868	2.24457	0.0323431	0.427661	0.403695	Tas_10G0007070/Tas_14G0000700/Tas_18G0001500/Tas_1G0012910/Tas_1G0012920/Tas_1G0012930/Tas_23G0001130/Tas_3G0004450/Tas_3G0008900	9
CC	GO:1990351	transporter complex	23/469	478/14626	0.0481172	1.50056	2.02521	0.0349173	0.427661	0.403695	Tas_1G0000220/Tas_1G0003630/Tas_20G0001270/Tas_20G0007640/Tas_21G0003710/Tas_23G0001090/Tas_23G0001100/Tas_23G0001120/Tas_23G0001970/Tas_23G0001990/Tas_23G0002230/Tas_2G0002530/Tas_2G0005300/Tas_3G0000660/Tas_3G0004410/Tas_3G0004430/Tas_3G0007040/Tas_3G0009410/Tas_5G0008740/Tas_5G0008920/Tas_6G0006660/Tas_8G0005840/Tas_9G0006530	23
CC	GO:0033268	node of Ranvier	3/469	23/14626	0.130435	4.06767	2.67979	0.0360451	0.427661	0.403695	Tas_20G0002800/Tas_3G0000660/Tas_3G0009410	3
CC	GO:0030027	lamellipodium	13/469	232/14626	0.0560345	1.74746	2.08878	0.0366621	0.427661	0.403695	Tas_10G0004780/Tas_15G0000980/Tas_18G0008470/Tas_18G0008480/Tas_20G0007440/Tas_23G0001950/Tas_23G0001970/Tas_3G0004470/Tas_4G0005180/Tas_4G0006600/Tas_5G0007540/Tas_5G0007560/Tas_6G0006740	13
CC	GO:0000781	chromosome, telomeric region	6/469	77/14626	0.0779221	2.43004	2.28995	0.0369164	0.427661	0.403695	Tas_13G0003420/Tas_15G0008430/Tas_16G0007500/Tas_20G0007620/Tas_23G0002020/Tas_2G0002480	6
CC	GO:0030017	sarcomere	17/469	330/14626	0.0515152	1.60653	2.02837	0.0376155	0.427661	0.403695	Tas_13G0003400/Tas_18G0008470/Tas_18G0008480/Tas_20G0001270/Tas_20G0002800/Tas_20G0002860/Tas_2G0002570/Tas_2G0005270/Tas_2G0005300/Tas_3G0000260/Tas_3G0000660/Tas_3G0004410/Tas_4G0005180/Tas_4G0006690/Tas_4G0008450/Tas_5G0007640/Tas_7G0000510	17
CC	GO:0000782	telomere cap complex	2/469	10/14626	0.2	6.2371	3.01526	0.0389365	0.427661	0.403695	Tas_13G0003420/Tas_20G0007620	2
CC	GO:0000783	nuclear telomere cap complex	2/469	10/14626	0.2	6.2371	3.01526	0.0389365	0.427661	0.403695	Tas_13G0003420/Tas_20G0007620	2
CC	GO:0140445	chromosome, telomeric repeat region	2/469	10/14626	0.2	6.2371	3.01526	0.0389365	0.427661	0.403695	Tas_13G0003420/Tas_20G0007620	2
CC	GO:0005643	nuclear pore	6/469	78/14626	0.0769231	2.39888	2.25464	0.038957	0.427661	0.403695	Tas_12G0008670/Tas_1G0010320/Tas_20G0007550/Tas_23G0002170/Tas_23G0002350/Tas_4G0008490	6
CC	GO:0035869	ciliary transition zone	6/469	81/14626	0.0740741	2.31004	2.15188	0.045503	0.466825	0.440664	Tas_10G0004810/Tas_12G0008710/Tas_23G0002110/Tas_3G0002720/Tas_3G0008930/Tas_5G0007510	6
CC	GO:0044304	main axon	8/469	124/14626	0.0645161	2.01197	2.05974	0.0461309	0.466825	0.440664	Tas_13G0003340/Tas_20G0002800/Tas_21G0003400/Tas_23G0001130/Tas_2G0005270/Tas_3G0000660/Tas_3G0009410/Tas_8G0005840	8
CC	GO:1990204	oxidoreductase complex	8/469	124/14626	0.0645161	2.01197	2.05974	0.0461309	0.466825	0.440664	Tas_14G0000700/Tas_1G0000220/Tas_23G0001990/Tas_2G0002570/Tas_2G0005220/Tas_3G0007040/Tas_9G0005630/Tas_9G0006900	8
CC	GO:1990794	basolateral part of cell	2/469	11/14626	0.181818	5.67009	2.82014	0.0465979	0.466825	0.440664	Tas_23G0001090/Tas_23G0001100	2
CC	GO:0016235	aggresome	4/469	43/14626	0.0930233	2.90098	2.27215	0.0481945	0.466825	0.440664	Tas_18G0008470/Tas_18G0008480/Tas_20G0007550/Tas_8G0005850	4
CC	GO:0098533	ATPase dependent transmembrane transport complex	4/469	43/14626	0.0930233	2.90098	2.27215	0.0481945	0.466825	0.440664	Tas_21G0003710/Tas_23G0001090/Tas_23G0001100/Tas_23G0002230	4

## Sheet: Table S4
Table S4 KEGG enrichment of positively selected genes in Taenioides sp populations at the invasion front based on selective sweep analysis
ID	Description	GeneRatio	BgRatio	RichFactor	FoldEnrichment	zScore	pvalue	p.adjust	qvalue	geneID	Count
ko04911	Insulin secretion	9/324	76/10763	0.118421	3.93385	4.52174	0.000438804	0.147438	0.145498	Tas_10G0004770/Tas_13G0003340/Tas_14G0000750/Tas_1G0003620/Tas_20G0001270/Tas_23G0001090/Tas_23G0001100/Tas_23G0002320/Tas_3G0004410	9
ko04011	MAPK signaling pathway - yeast	5/324	32/10763	0.15625	5.19049	4.18224	0.00247304	0.360331	0.35559	Tas_1G0003420/Tas_1G0003430/Tas_2G0002570/Tas_3G0000400/Tas_4G0008450	5
ko03450	Non-homologous end-joining	3/324	12/10763	0.25	8.30478	4.46029	0.00485765	0.360331	0.35559	Tas_12G0008680/Tas_20G0007620/Tas_23G0002060	3
ko00981	Insect hormone biosynthesis	2/324	4/10763	0.5	16.6096	5.50078	0.00520705	0.360331	0.35559	Tas_1G0012950/Tas_9G0005570	2
ko04212	Longevity regulating pathway - worm	7/324	71/10763	0.0985915	3.27513	3.3884	0.00536207	0.360331	0.35559	Tas_10G0004800/Tas_14G0008960/Tas_1G0003420/Tas_1G0003430/Tas_1G0012950/Tas_3G0000400/Tas_3G0007120	7
ko04964	Proximal tubule bicarbonate reclamation	4/324	28/10763	0.142857	4.74559	3.49613	0.00932612	0.505859	0.499203	Tas_23G0001090/Tas_23G0001100/Tas_2G0002600/Tas_3G0007070	4
ko05415	Diabetic cardiomyopathy	12/324	186/10763	0.0645161	2.14317	2.77061	0.0105387	0.505859	0.499203	Tas_10G0004770/Tas_14G0000700/Tas_1G0000220/Tas_1G0000270/Tas_1G0003420/Tas_1G0003430/Tas_1G0003440/Tas_23G0001990/Tas_23G0002230/Tas_2G0002560/Tas_3G0000400/Tas_3G0007040	12
ko04139	Mitophagy - yeast	4/324	35/10763	0.114286	3.79647	2.91927	0.020244	0.632166	0.623848	Tas_1G0003420/Tas_1G0003430/Tas_3G0000400/Tas_4G0006590	4
ko04024	cAMP signaling pathway	12/324	209/10763	0.0574163	1.90732	2.33353	0.0242469	0.632166	0.623848	Tas_10G0004770/Tas_14G0000750/Tas_1G0010330/Tas_20G0007580/Tas_21G0003400/Tas_23G0001090/Tas_23G0001100/Tas_23G0002230/Tas_23G0002320/Tas_3G0004410/Tas_3G0009450/Tas_5G0008740	12
ko04925	Aldosterone synthesis and secretion	7/324	95/10763	0.0736842	2.44773	2.49687	0.0242908	0.632166	0.623848	Tas_10G0004770/Tas_23G0001090/Tas_23G0001100/Tas_23G0002320/Tas_3G0000630/Tas_3G0004410/Tas_4G0006640	7
ko04040	Ion channels [BR:ko04040]	12/324	211/10763	0.056872	1.88924	2.29817	0.0258711	0.632166	0.623848	Tas_10G0001610/Tas_14G0000970/Tas_14G0010020/Tas_1G0000150/Tas_20G0001270/Tas_23G0002210/Tas_3G0000660/Tas_3G0004410/Tas_4G0006570/Tas_8G0005800/Tas_8G0005840/Tas_9G0006530	12
ko03400	DNA repair and recombination proteins [BR:ko03400]	13/324	238/10763	0.0546218	1.81449	2.23848	0.0279261	0.632166	0.623848	Tas_10G0004800/Tas_12G0008680/Tas_14G0009020/Tas_1G0000120/Tas_1G0000250/Tas_20G0007620/Tas_23G0002050/Tas_23G0002060/Tas_3G0002630/Tas_3G0002660/Tas_3G0007120/Tas_7G0000480/Tas_9G0005590	13
ko04971	Gastric acid secretion	6/324	77/10763	0.0779221	2.5885	2.46443	0.0282146	0.632166	0.623848	Tas_10G0004770/Tas_14G0010020/Tas_15G0000980/Tas_23G0001090/Tas_23G0001100/Tas_9G0006530	6
ko00523	Polyketide sugar unit biosynthesis	1/324	1/10763	1	33.2191	5.67619	0.0301031	0.632166	0.623848	Tas_23G0002300	1
ko00525	Acarbose and validamycin biosynthesis	1/324	1/10763	1	33.2191	5.67619	0.0301031	0.632166	0.623848	Tas_23G0002300	1
ko01055	Biosynthesis of vancomycin group antibiotics	1/324	1/10763	1	33.2191	5.67619	0.0301031	0.632166	0.623848	Tas_23G0002300	1
ko04148	Efferocytosis	8/324	124/10763	0.0645161	2.14317	2.25559	0.0335453	0.663013	0.654289	Tas_10G0004770/Tas_15G0006880/Tas_1G0003420/Tas_1G0003430/Tas_21G0003650/Tas_2G0005560/Tas_3G0000400/Tas_8G0005800	8
ko04723	Retrograde endocannabinoid signaling	8/324	127/10763	0.0629921	2.09254	2.18193	0.0378531	0.688888	0.679824	Tas_10G0001610/Tas_14G0000970/Tas_1G0000220/Tas_1G0003420/Tas_1G0003430/Tas_23G0001990/Tas_3G0000400/Tas_3G0004410	8
ko04935	Growth hormone synthesis, secretion and action	7/324	105/10763	0.0666667	2.21461	2.20335	0.038955	0.688888	0.679824	Tas_11G0007570/Tas_1G0003420/Tas_1G0003430/Tas_20G0007580/Tas_23G0002320/Tas_3G0000400/Tas_3G0004410	7
ko04922	Glucagon signaling pathway	7/324	109/10763	0.0642202	2.13334	2.09511	0.0461588	0.775469	0.765265	Tas_10G0004770/Tas_10G0004800/Tas_1G0000270/Tas_1G0000290/Tas_20G0007580/Tas_23G0002320/Tas_3G0007070	7
ko04261	Adrenergic signaling in cardiomyocytes	9/324	158/10763	0.056962	1.89223	1.99039	0.0492772	0.788436	0.778062	Tas_10G0004770/Tas_1G0003420/Tas_1G0003430/Tas_23G0001090/Tas_23G0001100/Tas_23G0002230/Tas_23G0002320/Tas_3G0000400/Tas_3G0004410	9
ko00780	Biotin metabolism	1/324	2/10763	0.5	16.6096	3.88928	0.0593028	0.793609	0.783167	Tas_14G0010060	1
ko00909	Sesquiterpenoid and triterpenoid biosynthesis	1/324	2/10763	0.5	16.6096	3.88928	0.0593028	0.793609	0.783167	Tas_4G0004310	1
ko00020	Citrate cycle (TCA cycle)	3/324	30/10763	0.1	3.32191	2.24355	0.0603131	0.793609	0.783167	Tas_1G0003440/Tas_20G0007510/Tas_3G0007070	3
ko04361	Axon regeneration	6/324	93/10763	0.0645161	2.14317	1.95056	0.0613182	0.793609	0.783167	Tas_13G0003330/Tas_1G0003420/Tas_1G0003430/Tas_3G0000400/Tas_3G0004410/Tas_8G0005860	6
ko05140	Leishmaniasis	4/324	50/10763	0.08	2.65753	2.06957	0.0629558	0.793609	0.783167	Tas_14G0000700/Tas_1G0003420/Tas_1G0003430/Tas_3G0000400	4
ko00330	Arginine and proline metabolism	4/324	51/10763	0.0784314	2.60542	2.02455	0.0667684	0.793609	0.783167	Tas_18G0008530/Tas_5G0007490/Tas_5G0007640/Tas_9G0005630	4
ko05020	Prion disease	12/324	252/10763	0.047619	1.58186	1.6466	0.0787599	0.793609	0.783167	Tas_14G0000700/Tas_1G0000220/Tas_1G0003420/Tas_1G0003430/Tas_1G0003440/Tas_23G0001990/Tas_23G0002100/Tas_23G0002320/Tas_3G0000400/Tas_3G0004410/Tas_3G0007040/Tas_4G0006590	12
ko05418	Fluid shear stress and atherosclerosis	7/324	124/10763	0.0564516	1.87527	1.72701	0.0804275	0.793609	0.783167	Tas_14G0000700/Tas_18G0001420/Tas_1G0003420/Tas_1G0003430/Tas_23G0002170/Tas_3G0000400/Tas_4G0005180	7
ko04972	Pancreatic secretion	5/324	78/10763	0.0641026	2.12943	1.76364	0.0856628	0.793609	0.783167	Tas_13G0003340/Tas_20G0001270/Tas_23G0001090/Tas_23G0001100/Tas_9G0005560	5
ko04270	Vascular smooth muscle contraction	6/324	102/10763	0.0588235	1.95407	1.70557	0.0870971	0.793609	0.783167	Tas_15G0000980/Tas_20G0001270/Tas_2G0005320/Tas_3G0004410/Tas_3G0009450/Tas_9G0005560	6
ko04960	Aldosterone-regulated sodium reabsorption	3/324	35/10763	0.0857143	2.84735	1.92848	0.0872802	0.793609	0.783167	Tas_23G0001090/Tas_23G0001100/Tas_9G0006530	3
ko04912	GnRH signaling pathway	5/324	80/10763	0.0625	2.0762	1.70208	0.0930636	0.793609	0.783167	Tas_10G0004770/Tas_1G0003420/Tas_1G0003430/Tas_3G0000400/Tas_3G0004410	5
ko05208	Chemical carcinogenesis - reactive oxygen species	9/324	182/10763	0.0494505	1.6427	1.54054	0.0987902	0.793609	0.783167	Tas_14G0000700/Tas_1G0000220/Tas_1G0003420/Tas_1G0003430/Tas_1G0003440/Tas_1G0003640/Tas_23G0001990/Tas_3G0000400/Tas_3G0007040	9
ko04114	Oocyte meiosis	6/324	106/10763	0.0566038	1.88033	1.60461	0.100201	0.793609	0.783167	Tas_10G0004770/Tas_1G0003420/Tas_1G0003430/Tas_3G0000400/Tas_3G0007120/Tas_9G0005590	6
ko02020	Two-component system	2/324	18/10763	0.111111	3.69102	2.01298	0.100756	0.793609	0.783167	Tas_2G0002600/Tas_3G0007040	2
ko04727	GABAergic synapse	5/324	82/10763	0.0609756	2.02556	1.64229	0.100781	0.793609	0.783167	Tas_10G0001610/Tas_14G0000970/Tas_2G0002600/Tas_2G0010490/Tas_3G0004410	5
ko00590	Arachidonic acid metabolism	3/324	38/10763	0.0789474	2.62256	1.76516	0.105491	0.793609	0.783167	Tas_18G0008630/Tas_2G0002480/Tas_9G0005560	3
ko00970	Aminoacyl-tRNA biosynthesis	3/324	38/10763	0.0789474	2.62256	1.76516	0.105491	0.793609	0.783167	Tas_2G0007110/Tas_4G0005910/Tas_7G0007250	3
ko04624	Toll and Imd signaling pathway	3/324	38/10763	0.0789474	2.62256	1.76516	0.105491	0.793609	0.783167	Tas_1G0003420/Tas_1G0003430/Tas_3G0000400	3
ko05144	Malaria	3/324	38/10763	0.0789474	2.62256	1.76516	0.105491	0.793609	0.783167	Tas_1G0003640/Tas_2G0005560/Tas_8G0005830	3
ko04742	Taste transduction	4/324	60/10763	0.0666667	2.21461	1.66207	0.106182	0.793609	0.783167	Tas_14G0000970/Tas_14G0008920/Tas_4G0006570/Tas_6G0006690	4
ko04670	Leukocyte transendothelial migration	8/324	159/10763	0.0503145	1.6714	1.50258	0.107217	0.793609	0.783167	Tas_12G0008730/Tas_14G0000700/Tas_1G0003420/Tas_1G0003430/Tas_1G0010350/Tas_23G0002180/Tas_3G0000400/Tas_4G0005180	8
ko03019	Messenger RNA biogenesis [BR:ko03019]	18/324	436/10763	0.0412844	1.37143	1.39484	0.108572	0.793609	0.783167	Tas_10G0004790/Tas_10G0007070/Tas_13G0003330/Tas_14G0000720/Tas_14G0009000/Tas_14G0010030/Tas_15G0008390/Tas_1G0000140/Tas_1G0000330/Tas_1G0010320/Tas_20G0007550/Tas_23G0002100/Tas_3G0000230/Tas_3G0009430/Tas_4G0004320/Tas_4G0005900/Tas_4G0008430/Tas_7G0007230	18
ko04728	Dopaminergic synapse	7/324	134/10763	0.0522388	1.73533	1.50896	0.109709	0.793609	0.783167	Tas_10G0004770/Tas_1G0003420/Tas_1G0003430/Tas_21G0003760/Tas_23G0002320/Tas_3G0000400/Tas_3G0004410	7
ko03009	Ribosome biogenesis [BR:ko03009]	10/324	213/10763	0.0469484	1.55958	1.45318	0.109744	0.793609	0.783167	Tas_1G0000140/Tas_1G0000830/Tas_21G0003390/Tas_21G0003650/Tas_23G0002350/Tas_2G0007160/Tas_3G0006910/Tas_4G0006590/Tas_4G0009850/Tas_6G0006670	10
ko01007	Amino acid related enzymes [BR:ko01007]	4/324	62/10763	0.0645161	2.14317	1.59032	0.116111	0.793609	0.783167	Tas_2G0007110/Tas_3G0002710/Tas_4G0005910/Tas_7G0007250	4
ko05152	Tuberculosis	7/324	136/10763	0.0514706	1.70981	1.46756	0.116168	0.793609	0.783167	Tas_10G0004770/Tas_1G0003420/Tas_1G0003430/Tas_20G0007580/Tas_3G0000400/Tas_3G0008890/Tas_4G0006670	7
ko05161	Hepatitis B	7/324	137/10763	0.0510949	1.69733	1.44711	0.11947	0.793609	0.783167	Tas_1G0003420/Tas_1G0003430/Tas_20G0007580/Tas_23G0002320/Tas_2G0005340/Tas_3G0000400/Tas_3G0007120	7
ko04918	Thyroid hormone synthesis	4/324	63/10763	0.0634921	2.10915	1.55546	0.121222	0.793609	0.783167	Tas_23G0001090/Tas_23G0001100/Tas_23G0002320/Tas_3G0002620	4
ko04970	Salivary secretion	4/324	63/10763	0.0634921	2.10915	1.55546	0.121222	0.793609	0.783167	Tas_20G0001270/Tas_23G0001090/Tas_23G0001100/Tas_5G0007640	4
ko04390	Hippo signaling pathway	7/324	138/10763	0.0507246	1.68503	1.42683	0.122821	0.793609	0.783167	Tas_23G0002440/Tas_2G0005340/Tas_3G0007120/Tas_4G0005180/Tas_4G0005900/Tas_5G0007540/Tas_9G0005590	7
ko05120	Epithelial cell signaling in Helicobacter pylori infection	4/324	64/10763	0.0625	2.0762	1.52125	0.126429	0.798942	0.78843	Tas_1G0003420/Tas_1G0003430/Tas_21G0003710/Tas_3G0000400	4
ko03013	Nucleocytoplasmic transport	5/324	89/10763	0.0561798	1.86624	1.44564	0.130181	0.798942	0.78843	Tas_18G0001420/Tas_1G0010320/Tas_20G0007550/Tas_23G0002170/Tas_23G0002350	5
ko04115	p53 signaling pathway	4/324	65/10763	0.0615385	2.04425	1.48765	0.131728	0.798942	0.78843	Tas_11G0007570/Tas_18G0008680/Tas_3G0002690/Tas_3G0002700	4
ko04932	Non-alcoholic fatty liver disease	7/324	141/10763	0.0496454	1.64918	1.36697	0.133157	0.798942	0.78843	Tas_1G0000220/Tas_1G0003420/Tas_1G0003430/Tas_1G0003440/Tas_23G0001990/Tas_3G0000400/Tas_3G0007040	7

## Sheet: Table S5
Table S5 Functional annotation of 51 candidate genes detected by both selective sweeps and RDA analyses in overlap
geneID	Nr	SwissProt	eggNOG	preferred_name	InterPro	GO	KEGG
Tas_10G0004780	girdin isoform X4	Protein Daple; Girdin	coiled-coil domain containing	CCDC88A	IPR001715: Calponin homology domain; IPR036872: CH domain superfamily; IPR043936: HOOK, N-terminal	GO:0003779: actin binding; GO:0005622: intracellular anatomical structure; GO:0005737: cytoplasm; GO:0005783: endoplasmic reticulum; GO:0005794: Golgi apparatus; GO:0005813: centrosome; GO:0005814: centriole; GO:0005829: cytosol; GO:0005886: plasma membrane; GO:0005914: spot adherens junction; GO:0005915: zonula adherens; GO:0005929: cilium; GO:0006275: regulation of DNA replication; GO:0007015: …	K25392:
Tas_10G0004820	inactive phospholipase D5-like	5&apos;-3&apos; exonuclease PLD3	Phospholipase D family, member 5	PLD5	IPR001736: Phospholipase D/Transphosphatidylase; IPR032803: PLD-like domain; IPR050874: Diverse function phospholipase D-related protein	GO:0003824: catalytic activity	K16861: PLD5;inactive phospholipase D5
Tas_10G0007180	paired box protein Pax-2-A isoform X22	Paired box protein Pax-2-B	Paired box	PAX2	IPR001523: Paired domain; IPR009057: Homedomain-like superfamily; IPR022130: Paired-box protein 2 C-terminal; IPR036388: Winged helix-like DNA-binding domain superfamily; IPR043182: Paired DNA-binding domain; IPR043565: PAX family	GO:0000003: reproduction; GO:0000122: negative regulation of transcription by RNA polymerase II; GO:0000978: RNA polymerase II cis-regulatory region sequence-specific DNA binding; GO:0000981: DNA-binding transcription factor activity, RNA polymerase II-specific; GO:0001655: urogenital system development; GO:0001657: ureteric bud development; GO:0001658: branching involved in ureteric bud morphoge…	K15608: PAX2;paired box protein 2
Tas_10G0007340	EGF-containing fibulin-like extracellular matrix protein 1	EGF-containing fibulin-like extracellular matrix protein 1	fibulin-like extracellular matrix protein	EFEMP1	IPR000152: EGF-type aspartate/asparagine hydroxylation site; IPR000742: EGF-like domain; IPR001881: EGF-like calcium-binding domain; IPR009030: Growth factor receptor cysteine-rich domain superfamily; IPR018097: EGF-like calcium-binding, conserved site; IPR026823: Complement Clr-like EGF domain; IPR049883: NOTCH1 EGF-like calcium-binding domain; IPR050751: Extracellular matrix structural protein	GO:0005006: epidermal growth factor-activated receptor activity; GO:0005154: epidermal growth factor receptor binding; GO:0005509: calcium ion binding; GO:0005576: extracellular region; GO:0005604: basement membrane; GO:0005615: extracellular space; GO:0005622: intracellular anatomical structure; GO:0005737: cytoplasm; GO:0006355: regulation of transcription, DNA-templated; GO:0007154: cell commu…	K18262: EFEMP1,FBLN3;EGF-containing fibulin-like extracellular matrix protein 1
Tas_10G0008110	echinoderm microtubule-associated protein-like 6	Echinoderm microtubule-associated protein-like 6	Echinoderm microtubule associated protein like 6	EML6	IPR001680: WD40 repeat; IPR005108: HELP motif; IPR011047: Quinoprotein alcohol dehydrogenase-like superfamily; IPR015943: WD40/YVTN repeat-like-containing domain superfamily; IPR019775: WD40 repeat, conserved site; IPR024977: Anaphase-promoting complex subunit 4-like, WD40 domain; IPR036322: WD40-repeat-containing domain superfamily; IPR050630: WD repeat Echinoderm Microtubule-associated Protein-…	GO:0005622: intracellular anatomical structure; GO:0008017: microtubule binding; GO:0015630: microtubule cytoskeleton	K18597: EML5;echinoderm microtubule-associated protein-like 5; K18598: EML6;echinoderm microtubule-associated protein-like 6
Tas_12G0004870	vertebrate ancient opsin-like	Pinopsin; Rhodopsin (Fragment)	Teleost multiple tissue opsin	GPROP12	IPR000276: G protein-coupled receptor, rhodopsin-like; IPR001760: Opsin; IPR002962: Peropsin; IPR017452: GPCR, rhodopsin-like, 7TM; IPR027430: Visual pigments (opsins) retinal binding site; IPR050125: G-protein coupled receptor opsins	GO:0001750: photoreceptor outer segment; GO:0005887: integral component of plasma membrane; GO:0007186: G protein-coupled receptor signaling pathway; GO:0007601: visual perception; GO:0007602: phototransduction; GO:0008020: G protein-coupled photoreceptor activity; GO:0016020: membrane; GO:0071482: cellular response to light stimulus	K04256: OPN3;c-opsin
Tas_14G0000720	protein BTG4	Maternal B9.10 protein	B-cell translocation gene 4	BTG4	IPR002087: Anti-proliferative protein; IPR033332: BTG family; IPR036054: BTG-like domain superfamily	GO:0005634: nucleus; GO:0005737: cytoplasm; GO:0007049: cell cycle; GO:0007275: multicellular organism development; GO:0007399: nervous system development; GO:0008285: negative regulation of cell population proliferation; GO:0022402: cell cycle process; GO:0030182: neuron differentiation; GO:0045930: negative regulation of mitotic cell cycle; GO:0048699: generation of neurons	K14443: TOB;protein Tob/BTG
Tas_14G0000730	kidney mitochondrial carrier protein 1 isoform X1	Brain mitochondrial carrier protein 1	Solute carrier family 25 (mitochondrial carrier, brain), member 14	SLC25A14	IPR002067: Mitochondrial carrier protein; IPR018108: Mitochondrial substrate/solute carrier; IPR023395: Mitochondrial carrier domain superfamily; IPR050391: Mitochondrial Metabolite Transporter	GO:0005622: intracellular anatomical structure; GO:0005737: cytoplasm; GO:0005739: mitochondrion; GO:0005740: mitochondrial envelope; GO:0005743: mitochondrial inner membrane; GO:0005886: plasma membrane; GO:0005887: integral component of plasma membrane; GO:0006839: mitochondrial transport; GO:0007605: sensory perception of sound; GO:0009060: aerobic respiration; GO:0019222: regulation of metabo…	K15106: SLC25A14_30;solute carrier family 25 (mitochondrial carrier),member 14/30
Tas_14G0010000	E3 ubiquitin-protein ligase TTC3 isoform X5	E3 ubiquitin-protein ligase TTC3	Tetratricopeptide repeat domain 3	TTC3	IPR001841: Zinc finger, RING-type; IPR011990: Tetratricopeptide-like helical domain superfamily; IPR013083: Zinc finger, RING/FYVE/PHD-type; IPR019734: Tetratricopeptide repeat; IPR043866: E3 ubiquitin-protein ligase TTC3/DZIP3 domain	GO:0004842: ubiquitin-protein transferase activity; GO:0005515: protein binding; GO:0005622: intracellular anatomical structure; GO:0005634: nucleus; GO:0005730: nucleolus; GO:0005737: cytoplasm; GO:0005773: vacuole; GO:0005829: cytosol; GO:0006511: ubiquitin-dependent protein catabolic process; GO:0007275: multicellular organism development; GO:0007399: nervous system development; GO:0010771: ne…	K15712: TTC3;E3 ubiquitin-protein ligase TTC3 [EC:2.3.2.27]
Tas_14G0010060	biotin--protein ligase isoform X2	Biotin--protein ligase; Bifunctional ligase/repressor BirA	Holocarboxylase synthetase (biotin-(proprionyl-Coenzyme A-carboxylase (ATP-hydrolysing)) ligase)	HLCS	IPR004143: Biotinyl protein ligase (BPL) and lipoyl protein ligase (LPL), catalytic domain; IPR004408: Biotin--acetyl-CoA-carboxylase ligase; IPR045864: Class II Aminoacyl-tRNA synthetase/Biotinyl protein ligase (BPL) and lipoyl protein ligase (LPL)	GO:0000785: chromatin; GO:0001101: response to acid chemical; GO:0004077: biotin-[acetyl-CoA-carboxylase] ligase activity; GO:0004080: biotin-[propionyl-CoA-carboxylase (ATP-hydrolyzing)] ligase activity; GO:0005622: intracellular anatomical structure; GO:0005634: nucleus; GO:0005652: nuclear lamina; GO:0005700: polytene chromosome; GO:0005737: cytoplasm; GO:0005739: mitochondrion; GO:0005829: cy…	K01942: HLCS;biotin---protein ligase [EC:6.3.4.9 6.3.4.10 6.3.4.11 6.3.4.15]
Tas_17G0009200	beta-galactoside-binding lectin	Galectin-1	Lectin, galactoside-binding, soluble	-	IPR001079: Galectin, carbohydrate recognition domain; IPR013320: Concanavalin A-like lectin/glucanase domain superfamily; IPR044156: Galectin-like	GO:0005615: extracellular space; GO:0016936: galactoside binding; GO:0030246: carbohydrate binding; GO:0043236: laminin binding; GO:0062023: collagen-containing extracellular matrix	K06830: LGALS1;galectin-1
Tas_18G0008470	nesprin-2-like isoform X2	Nesprin-2	Nesprin-2-like	SYNE2	IPR002017: Spectrin repeat; IPR012315: KASH domain; IPR018159: Spectrin/alpha-actinin; IPR039906: Nuclear anchorage protein 1/Nesprin-1/2-like	GO:0003779: actin binding; GO:0005634: nucleus; GO:0005635: nuclear envelope; GO:0005739: mitochondrion; GO:0005886: plasma membrane; GO:0005912: adherens junction; GO:0005925: focal adhesion; GO:0006997: nucleus organization; GO:0006998: nuclear envelope organization; GO:0007163: establishment or maintenance of cell polarity; GO:0007275: multicellular organism development; GO:0007399: nervous sy…	K19326: SYNE1;nesprin-1; K19346: SYNE2;nesprin-2
Tas_1G0000210	conserved oligomeric Golgi complex subunit 5	Conserved oligomeric Golgi complex subunit 5	oligomeric golgi complex	COG5	IPR019465: Conserved oligomeric Golgi complex subunit 5; IPR048485: Conserved oligomeric Golgi complex subunit 5, helical domain; IPR049176: Conserved oligomeric Golgi complex subunit 5, N-terminal	GO:0000212: meiotic spindle organization; GO:0000916: actomyosin contractile ring contraction; GO:0001675: acrosome assembly; GO:0005622: intracellular anatomical structure; GO:0005634: nucleus; GO:0005654: nucleoplasm; GO:0005737: cytoplasm; GO:0005783: endoplasmic reticulum; GO:0005794: Golgi apparatus; GO:0005802: trans-Golgi network; GO:0006888: endoplasmic reticulum to Golgi vesicle-mediated…	K20292: COG5;conserved oligomeric Golgi complex subunit 5
Tas_1G0000260	golgi transport 1Ba isoform X1	Vesicle transport protein GOT1B	transport	GOLT1B	IPR007305: Vesicle transport protein, Got1/SFT2-like; IPR045176: Protein transport protein Got1	GO:0005622: intracellular anatomical structure; GO:0005737: cytoplasm; GO:0005783: endoplasmic reticulum; GO:0006888: endoplasmic reticulum to Golgi vesicle-mediated transport; GO:0012505: endomembrane system; GO:0016020: membrane; GO:0042147: retrograde transport, endosome to Golgi	K26683:
Tas_1G0000810	LOW QUALITY PROTEIN: atrial natriuretic peptide receptor 2	Receptor-type guanylate cyclase gcy-28; Atrial natriuretic peptide receptor 2	Natriuretic peptide receptor	NPR2	IPR000719: Protein kinase domain; IPR001054: Adenylyl cyclase class-3/4/guanylyl cyclase; IPR001170: Adenylyl cyclase class-4/guanylyl cyclase; IPR001245: Serine-threonine/tyrosine-protein kinase, catalytic domain; IPR001828: Receptor, ligand binding region; IPR011009: Protein kinase-like domain superfamily; IPR018297: Adenylyl cyclase class-4/guanylyl cyclase, conserved site; IPR028082: Periplas…	GO:0000003: reproduction; GO:0001501: skeletal system development; GO:0004016: adenylate cyclase activity; GO:0004383: guanylate cyclase activity; GO:0004672: protein kinase activity; GO:0005524: ATP binding; GO:0005525: GTP binding; GO:0005622: intracellular anatomical structure; GO:0005737: cytoplasm; GO:0005829: cytosol; GO:0005886: plasma membrane; GO:0005887: integral component of plasma mem…	K12323: ANPRA,NPR1;atrial natriuretic peptide receptor A [EC:4.6.1.2]; K12324: ANPRB,NPR2;atrial natriuretic peptide receptor B [EC:4.6.1.2]
Tas_1G0000820	delta-aminolevulinic acid dehydratase isoform X1	Delta-aminolevulinic acid dehydratase	Delta-aminolevulinic acid dehydratase	ALAD	IPR001731: Delta-aminolevulinic acid dehydratase; IPR013785: Aldolase-type TIM barrel; IPR030656: Delta-aminolevulinic acid dehydratase, active site	GO:0001666: response to hypoxia; GO:0002446: neutrophil mediated immunity; GO:0004655: porphobilinogen synthase activity; GO:0005576: extracellular region; GO:0005615: extracellular space; GO:0005622: intracellular anatomical structure; GO:0005737: cytoplasm; GO:0005829: cytosol; GO:0006783: heme biosynthetic process; GO:0006955: immune response; GO:0006979: response to oxidative stress; GO:00082…	K01698: hemB,ALAD;porphobilinogen synthase [EC:4.2.1.24]
Tas_1G0000850	taperin	Taperin	Phostensin PP1-binding and SH3-binding region	TPRN	IPR025903: Phostensin/Taperin N-terminal domain; IPR025907: Phostensin/Taperin PP1-binding domain; IPR026671: Phostensin/Taperin	GO:0007275: multicellular organism development; GO:0007399: nervous system development; GO:0007605: sensory perception of sound; GO:0019902: phosphatase binding; GO:0032420: stereocilium; GO:0032421: stereocilium bundle; GO:0043226: organelle; GO:0043583: ear development; GO:0048699: generation of neurons; GO:0048839: inner ear development; GO:0060113: inner ear receptor cell differentiation; GO:…	K24164: TPRN;taperin
Tas_1G0003630	voltage-dependent calcium channel subunit alpha-2/delta-1	Voltage-dependent calcium channel subunit alpha-2/delta-1	Calcium channel, voltage-dependent, alpha 2 delta subunit 1a	CACNA2D1	IPR002035: von Willebrand factor, type A; IPR013608: VWA N-terminal; IPR013680: Voltage-dependent calcium channel, alpha-2/delta subunit, conserved region; IPR036465: von Willebrand factor A-like domain superfamily; IPR051173: Voltage-dependent calcium channel subunit alpha-2/delta	GO:0005245: voltage-gated calcium channel activity; GO:0005622: intracellular anatomical structure; GO:0008015: blood circulation; GO:0012505: endomembrane system; GO:0016021: integral component of membrane; GO:0016528: sarcoplasm; GO:0016529: sarcoplasmic reticulum; GO:0022839: ion gated channel activity; GO:0030315: T-tubule; GO:0042383: sarcolemma; GO:0051641: cellular localization; GO:0060047…	K04858: CACNA2D1;voltage-dependent calcium channel alpha-2/delta-1; K04859: CACNA2D2;voltage-dependent calcium channel alpha-2/delta-2
Tas_1G0003650	paired box protein Pax-4	Paired box protein Pax-4	Paired box	PAX4	IPR001523: Paired domain; IPR009057: Homedomain-like superfamily; IPR036388: Winged helix-like DNA-binding domain superfamily; IPR043565: PAX family	GO:0000122: negative regulation of transcription by RNA polymerase II; GO:0000978: RNA polymerase II cis-regulatory region sequence-specific DNA binding; GO:0001227: DNA-binding transcription repressor activity, RNA polymerase II-specific; GO:0005622: intracellular anatomical structure; GO:0005634: nucleus; GO:0005654: nucleoplasm; GO:0005667: transcription regulator complex; GO:0007275: multicel…	K08031: PAX6;paired box protein 6; K08032: PAX4;paired box protein 4
Tas_1G0003660	staphylococcal nuclease domain-containing protein 1	Staphylococcal nuclease domain-containing protein 1	Staphylococcal nuclease	SND1	IPR002999: Tudor domain; IPR016071: Staphylococcal nuclease (SNase-like), OB-fold; IPR016685: RNA-induced silencing complex, nuclease component Tudor-SN; IPR035437: SNase-like, OB-fold superfamily; IPR047386: Tudor domain-containing protein 11, Tudor domain	GO:0003713: transcription coactivator activity; GO:0003723: RNA binding; GO:0004518: nuclease activity; GO:0005515: protein binding; GO:0005622: intracellular anatomical structure; GO:0005634: nucleus; GO:0005737: cytoplasm; GO:0005829: cytosol; GO:0006402: mRNA catabolic process; GO:0007283: spermatogenesis; GO:0010529: negative regulation of transposition; GO:0016442: RISC complex; GO:0019953: …	K13221: WDR77,MEP50;methylosome protein 50; K15979: SND1;staphylococcal nuclease domain-containing protein 1
Tas_1G0010270	endoplasmic reticulum metallopeptidase 1	Vacuolar membrane protease; Endoplasmic reticulum metallopeptidase 1	Endoplasmic reticulum metallopeptidase 1	ERMP1	IPR007484: Peptidase M28; IPR045175: Peptidase M28 family; IPR048024: Endoplasmic reticulum metallopeptidase 1-like, M28 peptidase domain; IPR053973: Endoplasmic reticulum metallopeptidase 1-like, C-terminal domain; IPR053974: Endoplasmic reticulum metallopeptidase 1/1-A, TM domain	GO:0000003: reproduction; GO:0001541: ovarian follicle development; GO:0005622: intracellular anatomical structure; GO:0005737: cytoplasm; GO:0005783: endoplasmic reticulum; GO:0006508: proteolysis; GO:0007275: multicellular organism development; GO:0008235: metalloexopeptidase activity; GO:0008585: female gonad development; GO:0012505: endomembrane system; GO:0046545: development of primary fema…	-
Tas_1G0010290	E3 ubiquitin-protein ligase UHRF2 isoform X1	E3 ubiquitin-protein ligase UHRF2	Ubiquitin-like with PHD and ring finger domains 2, E3 ubiquitin protein ligase	UHRF2	IPR000626: Ubiquitin-like domain; IPR001841: Zinc finger, RING-type; IPR001965: Zinc finger, PHD-type; IPR003105: SRA-YDG; IPR011011: Zinc finger, FYVE/PHD-type; IPR013083: Zinc finger, RING/FYVE/PHD-type; IPR015947: PUA-like superfamily; IPR017907: Zinc finger, RING-type, conserved site; IPR019787: Zinc finger, PHD-finger; IPR019956: Ubiquitin domain; IPR021991: UHRF1, tandem tudor domain; IPR02…	GO:0000228: nuclear chromosome; GO:0000792: heterochromatin; GO:0005622: intracellular anatomical structure; GO:0005634: nucleus; GO:0005654: nucleoplasm; GO:0008283: cell population proliferation; GO:0010216: maintenance of DNA methylation; GO:0030154: cell differentiation; GO:0031935: regulation of chromatin silencing; GO:0031981: nuclear lumen; GO:0042393: histone binding; GO:0051052: regulati…	K10638: UHRF1,NP95;E3 ubiquitin-protein ligase UHRF1 [EC:2.3.2.27]; K15713: UHRF2,NIRF;E3 ubiquitin-protein ligase UHRF2 [EC:2.3.2.27]
Tas_1G0012910	bile salt-activated lipase-like	Acetylcholinesterase	Belongs to the type-B carboxylesterase lipase family	CEL	IPR002018: Carboxylesterase, type B; IPR019819: Carboxylesterase type B, conserved site; IPR019826: Carboxylesterase type B, active site; IPR029058: Alpha/Beta hydrolase fold; IPR051093: Neuroligin and Bile salt-activated lipase	GO:0004622: lysophospholipase activity; GO:0004771: sterol esterase activity; GO:0004806: triglyceride lipase activity; GO:0005576: extracellular region; GO:0005615: extracellular space; GO:0005622: intracellular anatomical structure; GO:0005737: cytoplasm; GO:0005791: rough endoplasmic reticulum; GO:0005794: Golgi apparatus; GO:0005829: cytosol; GO:0006707: cholesterol catabolic process; GO:0008…	K07378: NLGN;neuroligin; K12298: CEL;bile salt-stimulated lipase [EC:3.1.1.3 3.1.1.13]
Tas_1G0012940	E3 ubiquitin/ISG15 ligase TRIM25-like	E3 ubiquitin-protein ligase TRIM16	Tripartite motif containing 47	-	IPR000315: B-box-type zinc finger; IPR001841: Zinc finger, RING-type; IPR001870: B30.2/SPRY domain; IPR003877: SPRY domain; IPR003879: Butyrophylin-like, SPRY domain; IPR006574: SPRY-associated; IPR013083: Zinc finger, RING/FYVE/PHD-type; IPR013320: Concanavalin A-like lectin/glucanase domain superfamily; IPR017907: Zinc finger, RING-type, conserved site; IPR043136: B30.2/SPRY domain superfamily;…	GO:0005515: protein binding; GO:0008270: zinc ion binding	K12006: TRIM16;tripartite motif-containing protein 16; K19942: GAS8;growth arrest-specific protein 8
Tas_1G0012950	LOW QUALITY PROTEIN: cholesterol 7-desaturase nvd	Cholesterol 7-desaturase nvd; Probable 3-ketosteroid-9-alpha-monooxygenase, oxygenase component	Cholesterol desaturase daf-36-like	nvd	IPR017941: Rieske [2Fe-2S] iron-sulphur domain; IPR036922: Rieske [2Fe-2S] iron-sulphur domain superfamily; IPR045605: 3-ketosteroid-9-alpha-monooxygenase, oxygenase component-like, C-terminal domain; IPR050584: Cholesterol 7-desaturase	GO:0002168: instar larval development; GO:0005622: intracellular anatomical structure; GO:0005737: cytoplasm; GO:0007552: metamorphosis; GO:0008203: cholesterol metabolic process; GO:0016491: oxidoreductase activity; GO:0035264: multicellular organism growth; GO:0045456: ecdysteroid biosynthetic process; GO:0051537: 2 iron, 2 sulfur cluster binding	K14938: NVD,DAF36;cholesterol 7-desaturase [EC:1.14.19.21]
Tas_20G0001710	CDP-diacylglycerol--glycerol-3-phosphate 3-phosphatidyltransferase, mitochondrial	CDP-diacylglycerol--glycerol-3-phosphate 3-phosphatidyltransferase, mitochondrial	Phosphatidylglycerophosphate synthase 1	PGS1	IPR001736: Phospholipase D/Transphosphatidylase; IPR016270: CDP-alcohol phosphatidyltransferase class-II family	GO:0005509: calcium ion binding; GO:0005622: intracellular anatomical structure; GO:0005737: cytoplasm; GO:0005739: mitochondrion; GO:0005740: mitochondrial envelope; GO:0005743: mitochondrial inner membrane; GO:0005783: endoplasmic reticulum; GO:0008444: CDP-diacylglycerol-glycerol-3-phosphate 3-phosphatidyltransferase activity; GO:0012505: endomembrane system; GO:0032049: cardiolipin biosynthet…	K00995: pgsA,PGS1;CDP-diacylglycerol---glycerol-3-phosphate 3-phosphatidyltransferase [EC:2.7.8.5]; K19948: MICALL1;MICAL-like protein 1
Tas_20G0007440	SH3 domain-binding protein 1 isoform X1	Rho GTPase-activating protein 44	SH3-domain binding protein 1	SH3BP1	IPR000198: Rho GTPase-activating protein domain; IPR004148: BAR domain; IPR008936: Rho GTPase activation protein; IPR027267: AH/BAR domain superfamily; IPR047165: Rho GTPase-activating protein 17/44/SH3BP1-like	GO:0000287: magnesium ion binding; GO:0001738: morphogenesis of a polarized epithelium; GO:0001891: phagocytic cup; GO:0004721: phosphoprotein phosphatase activity; GO:0005096: GTPase activator activity; GO:0005622: intracellular anatomical structure; GO:0005634: nucleus; GO:0005737: cytoplasm; GO:0005829: cytosol; GO:0005886: plasma membrane; GO:0005912: adherens junction; GO:0005923: bicellular…	K07758: PDXP;pyridoxal phosphatase [EC:3.1.3.74]; K20638: ARHGAP17,RICH1;Rho GTPase-activating protein 17; K20652: SH3BP1,ARHGAP43;SH3-domain binding protein 1
Tas_20G0007980	somatostatin receptor type 2	Somatostatin receptor type 2	Somatostatin receptor	SSTR2	IPR000276: G protein-coupled receptor, rhodopsin-like; IPR000586: Somatostatin receptor family; IPR002074: Somatostatin receptor 2; IPR017452: GPCR, rhodopsin-like, 7TM	GO:0004994: somatostatin receptor activity; GO:0005622: intracellular anatomical structure; GO:0005737: cytoplasm; GO:0005829: cytosol; GO:0005886: plasma membrane; GO:0005887: integral component of plasma membrane; GO:0006937: regulation of muscle contraction; GO:0007154: cell communication; GO:0007187: G protein-coupled receptor signaling pathway, coupled to cyclic nucleotide second messenger; …	K04009: C3AR1;C3a anaphylatoxin chemotactic receptor; K04218: SSTR2;somatostatin receptor 2; K04221: SSTR5;somatostatin receptor 5
Tas_20G0008000	ubiquitin carboxyl-terminal hydrolase 22	Ubiquitin carboxyl-terminal hydrolase 22	ubiquitin carboxyl-terminal hydrolase	USP22	IPR001394: Peptidase C19, ubiquitin carboxyl-terminal hydrolase; IPR001607: Zinc finger, UBP-type; IPR013083: Zinc finger, RING/FYVE/PHD-type; IPR018200: Ubiquitin specific protease, conserved site; IPR028889: Ubiquitin specific protease domain; IPR038765: Papain-like cysteine peptidase superfamily; IPR050185: Ubiquitin carboxyl-terminal hydrolase	GO:0000124: SAGA complex; GO:0004843: thiol-dependent deubiquitinase; GO:0005622: intracellular anatomical structure; GO:0005634: nucleus; GO:0005654: nucleoplasm; GO:0006511: ubiquitin-dependent protein catabolic process; GO:0006935: chemotaxis; GO:0007399: nervous system development; GO:0007409: axonogenesis; GO:0007411: axon guidance; GO:0007412: axon target recognition; GO:0008270: zinc ion b…	K11366: USP22_27_51,UBP8;ubiquitin carboxyl-terminal hydrolase 22/27/51 [EC:3.4.19.12]
Tas_21G0003420	high affinity cAMP-specific 3&apos;,5&apos;-cyclic phosphodiesterase 7A isoform X1	High affinity 3&apos;,5&apos;-cyclic-AMP phosphodiesterase 7A	phosphodiesterase 7A	PDE7A	IPR002073: 3'5'-cyclic nucleotide phosphodiesterase, catalytic domain; IPR003607: HD/PDEase domain; IPR023088: 3'5'-cyclic nucleotide phosphodiesterase; IPR023174: 3'5'-cyclic nucleotide phosphodiesterase, conserved site; IPR036971: 3'5'-cyclic nucleotide phosphodiesterase, catalytic domain superfamily	GO:0004115: 3',5'-cyclic-AMP phosphodiesterase activity; GO:0005622: intracellular anatomical structure; GO:0005737: cytoplasm; GO:0005829: cytosol; GO:0007154: cell communication; GO:0007186: G protein-coupled receptor signaling pathway; GO:0019933: cAMP-mediated signaling; GO:0023052: signaling; GO:0051716: cellular response to stimulus	K13293: PDE4;cAMP-specific phosphodiesterase 4 [EC:3.1.4.53]; K18436: PDE7;high affinity cAMP-specific 3',5'-cyclic phosphodiesterase 7 [EC:3.1.4.53]
Tas_23G0001930	phospholipid-transporting ATPase IH-like	Phospholipid-transporting ATPase IH	Belongs to the cation transport ATPase (P-type) (TC 3.A.3) family. Type IV subfamily	ATP11A	IPR001757: P-type ATPase; IPR006539: P-type ATPase, subfamily IV; IPR008250: P-type ATPase, A domain superfamily; IPR018303: P-type ATPase, phosphorylation site; IPR023214: HAD superfamily; IPR023298: P-type ATPase, transmembrane domain superfamily; IPR023299: P-type ATPase, cytoplasmic domain N; IPR032630: P-type ATPase, C-terminal; IPR032631: P-type ATPase, N-terminal; IPR036412: HAD-like super…	GO:0000287: magnesium ion binding; GO:0002446: neutrophil mediated immunity; GO:0005524: ATP binding; GO:0005548: phospholipid transporter activity; GO:0005622: intracellular anatomical structure; GO:0005737: cytoplasm; GO:0005783: endoplasmic reticulum; GO:0005886: plasma membrane; GO:0006955: immune response; GO:0010876: lipid localization; GO:0012505: endomembrane system; GO:0015711: organic a…	K01530: E7.6.2.1;phospholipid-translocating ATPase [EC:7.6.2.1]; K14802: DRS2,ATP8A;phospholipid-transporting ATPase [EC:7.6.2.1]; K26934:
Tas_23G0002200	DNA-binding protein SATB2-like	DNA-binding protein SATB2	Special AT-rich sequence-binding protein	SATB2	IPR001356: Homeodomain; IPR003350: CUT domain; IPR009057: Homedomain-like superfamily; IPR010982: Lambda repressor-like, DNA-binding domain superfamily; IPR032355: SATB, CUT1-like DNA-binding domain; IPR032392: SATB, ubiquitin-like oligomerisation domain; IPR038216: SATB, CUTL domain superfamily; IPR038224: SATB, ULD domain superfamily; IPR039673: DNA-binding protein SATB1/SATB2	GO:0000118: histone deacetylase complex; GO:0000122: negative regulation of transcription by RNA polymerase II; GO:0000228: nuclear chromosome; GO:0000785: chromatin; GO:0000978: RNA polymerase II cis-regulatory region sequence-specific DNA binding; GO:0001227: DNA-binding transcription repressor activity, RNA polymerase II-specific; GO:0001503: ossification; GO:0001649: osteoblast differentiatio…	-
Tas_23G0002210	potassium voltage-gated channel subfamily H member 8-like	Potassium voltage-gated channel subfamily H member 8	PAS fold	-	IPR000014: PAS domain; IPR000595: Cyclic nucleotide-binding domain; IPR000700: PAS-associated, C-terminal; IPR001610: PAC motif; IPR003938: Potassium channel, voltage-dependent, EAG/ELK/ERG; IPR003950: Potassium channel, voltage-dependent, ELK; IPR005821: Ion transport domain; IPR014710: RmlC-like jelly roll fold; IPR018490: Cyclic nucleotide-binding domain superfamily; IPR035965: PAS domain supe…	GO:0005249: voltage-gated potassium channel activity; GO:0005887: integral component of plasma membrane; GO:0016020: membrane; GO:0042391: regulation of membrane potential; GO:0071805: potassium ion transmembrane transport	K04911: KCNH8,KV12.1;potassium voltage-gated channel Eag-related subfamily H member 8
Tas_23G0002240	LOW QUALITY PROTEIN: T-cell surface antigen CD2-like; uncharacterized protein si:ch211-132g1.1 isoform X1	Natural killer cell receptor 2B4	T-cell surface antigen	CD2	IPR007110: Immunoglobulin-like domain; IPR013783: Immunoglobulin-like fold; IPR036179: Immunoglobulin-like domain superfamily	GO:0001766: membrane raft polarization; GO:0002793: positive regulation of peptide secretion; GO:0003823: antigen binding; GO:0005576: extracellular region; GO:0005886: plasma membrane; GO:0005887: integral component of plasma membrane; GO:0005911: cell-cell junction; GO:0006915: apoptotic process; GO:0007154: cell communication; GO:0007166: cell surface receptor signaling pathway; GO:0009897: ex…	K06449: CD2;T-cell surface glycoprotein CD2
Tas_23G0002320	cyclic AMP-responsive element-binding protein 3-like protein 1 isoform X1	Cyclic AMP-responsive element-binding protein 3-like protein 1	cAMP responsive element binding protein 3-like 1	CREB3L1	IPR004827: Basic-leucine zipper domain; IPR046347: Basic-leucine zipper domain superfamily	GO:0000122: negative regulation of transcription by RNA polymerase II; GO:0000139: Golgi membrane; GO:0000228: nuclear chromosome; GO:0000785: chromatin; GO:0001227: DNA-binding transcription repressor activity, RNA polymerase II-specific; GO:0001228: DNA-binding transcription activator activity, RNA polymerase II-specific; GO:0001503: ossification; GO:0001649: osteoblast differentiation; GO:0003…	K09048: CREB3;cyclic AMP-responsive element-binding protein 3
Tas_23G0002440	LOW QUALITY PROTEIN: par-3 family cell polarity regulator beta a	Partitioning defective 3 homolog B	Partitioning defective 3 homolog	PARD3B	IPR001478: PDZ domain; IPR021922: Par3/HAL, N-terminal; IPR036034: PDZ superfamily; IPR052213: Partitioning defective 3 homolog	GO:0000226: microtubule cytoskeleton organization; GO:0005515: protein binding; GO:0005622: intracellular anatomical structure; GO:0005634: nucleus; GO:0005654: nucleoplasm; GO:0005912: adherens junction; GO:0005923: bicellular tight junction; GO:0005938: cell cortex; GO:0007155: cell adhesion; GO:0008104: protein localization; GO:0012505: endomembrane system; GO:0016324: apical plasma membrane; …	K04237: PARD3;partitioning defective protein 3
Tas_23G0002450	zona pellucida sperm-binding protein 3-like isoform X2	Zona pellucida sperm-binding protein 3	Zona pellucida sperm-binding protein 3-like	-	IPR001507: Zona pellucida domain; IPR042235: Zona pellucida, ZP-C domain; IPR048290: Zona pellucida domain, chordate-type	-	K19928: ZP3;zona pellucida sperm-binding protein 3
Tas_2G0002560	glucose-6-phosphate 1-dehydrogenase	Glucose-6-phosphate 1-dehydrogenase	Catalyzes the rate-limiting step of the oxidative pentose-phosphate pathway, which represents a route for the dissimilation of carbohydrates besides glycolysis	G6PD	IPR001282: Glucose-6-phosphate dehydrogenase; IPR019796: Glucose-6-phosphate dehydrogenase, active site; IPR022674: Glucose-6-phosphate dehydrogenase, NAD-binding; IPR022675: Glucose-6-phosphate dehydrogenase, C-terminal; IPR036291: NAD(P)-binding domain superfamily	GO:0001998: angiotensin-mediated vasoconstriction involved in regulation of systemic arterial blood pressure; GO:0002033: angiotensin-mediated vasodilation involved in regulation of systemic arterial blood pressure; GO:0002034: maintenance of blood vessel diameter homeostasis by renin-angiotensin; GO:0002520: immune system development; GO:0004345: glucose-6-phosphate dehydrogenase activity; GO:00…	K00036: G6PD,zwf;glucose-6-phosphate 1-dehydrogenase [EC:1.1.1.49 1.1.1.363]
Tas_3G0000660	sodium channel, voltage gated, type VIII, alpha subunit b	Sodium channel protein type 8 subunit alpha	Sodium channel, voltage gated, type VIII, alpha subunit	SCN8A	IPR001696: Voltage gated sodium channel, alpha subunit; IPR002048: EF-hand domain; IPR005821: Ion transport domain; IPR008054: Voltage gated sodium channel, alpha-8 subunit; IPR010526: Sodium ion transport-associated domain; IPR024583: Voltage-gated Na+ ion channel, cytoplasmic domain; IPR027359: Voltage-dependent channel domain superfamily; IPR043203: Voltage-gated cation channel calcium and sod…	GO:0001518: voltage-gated sodium channel complex; GO:0005248: voltage-gated sodium channel activity; GO:0005509: calcium ion binding; GO:0005622: intracellular anatomical structure; GO:0005737: cytoplasm; GO:0005886: plasma membrane; GO:0005887: integral component of plasma membrane; GO:0007154: cell communication; GO:0007275: multicellular organism development; GO:0007399: nervous system develop…	K04840: SCN8A,NAV1.6;voltage-gated sodium channel type VIII alpha
Tas_3G0002730	POC1 centriolar protein homolog A	-	POC1 centriolar protein homolog	POC1A	IPR001680: WD40 repeat; IPR015943: WD40/YVTN repeat-like-containing domain superfamily; IPR019775: WD40 repeat, conserved site; IPR020472: G-protein beta WD-40 repeat; IPR036322: WD40-repeat-containing domain superfamily; IPR050505: WD repeat-containing protein WDR55/POC1	GO:0000278: mitotic cell cycle; GO:0000922: spindle pole; GO:0001501: skeletal system development; GO:0003416: endochondral bone growth; GO:0003417: growth plate cartilage development; GO:0003418: growth plate cartilage chondrocyte differentiation; GO:0003431: growth plate cartilage chondrocyte development; GO:0005515: protein binding; GO:0005622: intracellular anatomical structure; GO:0005737: c…	K16482: POC1;centriolar protein POC1
Tas_3G0004410	calcium channel, voltage-dependent, L type, alpha 1D subunit, a isoform X6	Voltage-dependent L-type calcium channel subunit alpha-1D	Voltage-sensitive calcium channels (VSCC) mediate the entry of calcium ions into excitable cells and are also involved in a variety of calcium-dependent processes, including muscle contraction, hormone or neurotransmitter release, gene expression, cell motility, cell division and cell death. The isoform alpha-1C gives rise to L-type calcium currents. Long-lasting (L-type) calcium channels belong …	CACNA1D	IPR002077: Voltage-dependent calcium channel, alpha-1 subunit; IPR005446: Voltage-dependent calcium channel, L-type, alpha-1 subunit; IPR005821: Ion transport domain; IPR014873: Voltage-dependent calcium channel, alpha-1 subunit, IQ domain; IPR027359: Voltage-dependent channel domain superfamily; IPR031649: Voltage-dependent L-type calcium channel, IQ-associated domain; IPR031688: Voltage-gated c…	GO:0005622: intracellular anatomical structure; GO:0005634: nucleus; GO:0005737: cytoplasm; GO:0005887: integral component of plasma membrane; GO:0007187: G protein-coupled receptor signaling pathway, coupled to cyclic nucleotide second messenger; GO:0007188: adenylate cyclase-modulating G protein-coupled receptor signaling pathway; GO:0007275: multicellular organism development; GO:0007507: hear…	K04851: CACNA1D,CAV1.3;voltage-dependent calcium channel L type alpha-1D
Tas_3G0005790	LOW QUALITY PROTEIN: transforming acidic coiled-coil-containing protein 1-like	-	-	-	IPR039915: TACC family	GO:0005737: cytoplasm; GO:0007052: mitotic spindle organization; GO:0008283: cell population proliferation; GO:0021987: cerebral cortex development	-
Tas_3G0007070	phosphoenolpyruvate carboxykinase, cytosolic	Phosphoenolpyruvate carboxykinase, cytosolic [GTP]	Phosphoenolpyruvate carboxykinase	PCK1	IPR008209: Phosphoenolpyruvate carboxykinase, GTP-utilising; IPR008210: Phosphoenolpyruvate carboxykinase, N-terminal; IPR013035: Phosphoenolpyruvate carboxykinase, C-terminal; IPR018091: Phosphoenolpyruvate carboxykinase, GTP-utilising, conserved site; IPR035077: Phosphoenolpyruvate carboxykinase, C-terminal P-loop domain; IPR035078: Phosphoenolpyruvate carboxykinase, GTP-utilising, N-terminal	GO:0000287: magnesium ion binding; GO:0001655: urogenital system development; GO:0001822: kidney development; GO:0001889: liver development; GO:0003729: mRNA binding; GO:0004550: nucleoside diphosphate kinase activity; GO:0004613: phosphoenolpyruvate carboxykinase (GTP) activity; GO:0005525: GTP binding; GO:0005622: intracellular anatomical structure; GO:0005737: cytoplasm; GO:0005739: mitochondr…	K01596: E4.1.1.32,pckA,PCK;phosphoenolpyruvate carboxykinase (GTP) [EC:4.1.1.32]
Tas_3G0009400	corticotropin-releasing factor receptor 1-like	Corticotropin-releasing factor receptor 1	Corticotropin releasing hormone receptor 1	CRHR1	IPR000832: GPCR, family 2, secretin-like; IPR001879: GPCR, family 2, extracellular hormone receptor domain; IPR003051: GPCR, family 2, corticotropin releasing factor receptor; IPR017981: GPCR, family 2-like, 7TM; IPR017983: GPCR, family 2, secretin-like, conserved site; IPR036445: GPCR family 2, extracellular hormone receptor domain superfamily; IPR050332: G-protein coupled receptor 2	GO:0000003: reproduction; GO:0001666: response to hypoxia; GO:0001965: G-protein alpha-subunit binding; GO:0002888: positive regulation of myeloid leukocyte mediated immunity; GO:0004948: calcitonin receptor activity; GO:0005622: intracellular anatomical structure; GO:0005737: cytoplasm; GO:0005771: multivesicular body; GO:0005794: Golgi apparatus; GO:0005802: trans-Golgi network; GO:0005886: pla…	K04578: CRHR1;corticotropin releasing hormone receptor 1; K04579: CRHR2;corticotropin releasing hormone receptor 2
Tas_3G0009410	potassium voltage-gated channel subfamily KQT member 2 isoform X1	Potassium voltage-gated channel subfamily KQT member 2	Potassium voltage-gated channel	KCNQ2	IPR003937: Potassium channel, voltage dependent, KCNQ; IPR003947: Potassium channel, voltage dependent, KCNQ2; IPR005821: Ion transport domain; IPR013821: Potassium channel, voltage dependent, KCNQ, C-terminal; IPR020969: Ankyrin-G binding site	GO:0001700: embryonic development via the syncytial blastoderm; GO:0002027: regulation of heart rate; GO:0005249: voltage-gated potassium channel activity; GO:0005516: calmodulin binding; GO:0005886: plasma membrane; GO:0005887: integral component of plasma membrane; GO:0007213: G protein-coupled acetylcholine receptor signaling pathway; GO:0007268: chemical synaptic transmission; GO:0007399: ner…	K04927: KCNQ2,KV7.2;potassium voltage-gated channel KQT-like subfamily member 2; K04929: KCNQ4,KV7.4;potassium voltage-gated channel KQT-like subfamily member 4; K04930: KCNQ5,KV7.5;potassium voltage-gated channel KQT-like subfamily member 5
Tas_4G0009840	uncharacterized protein il11a	-	Interleukin 11a	-	IPR009079: Four-helical cytokine-like, core; IPR020427: Interleukin-11A, fish; IPR020438: Interleukin-11; IPR022356: Interleukin-11, fish	GO:0005125: cytokine activity; GO:0005737: cytoplasm; GO:0008083: growth factor activity; GO:0008284: positive regulation of cell population proliferation; GO:0043410: positive regulation of MAPK cascade	K05417: IL11;interleukin 11
Tas_5G0007570	F-box/WD repeat-containing protein 8 isoform X1	F-box/WD repeat-containing protein 8	F-box and WD repeat domain containing 8	FBXW8	IPR001680: WD40 repeat; IPR001810: F-box domain; IPR015943: WD40/YVTN repeat-like-containing domain superfamily; IPR036047: F-box-like domain superfamily; IPR036322: WD40-repeat-containing domain superfamily	GO:0000003: reproduction; GO:0000209: protein polyubiquitination; GO:0001701: in utero embryonic development; GO:0001890: placenta development; GO:0001892: embryonic placenta development; GO:0001944: vasculature development; GO:0004842: ubiquitin-protein transferase activity; GO:0005515: protein binding; GO:0005622: intracellular anatomical structure; GO:0005737: cytoplasm; GO:0005794: Golgi appa…	K10264: FBXW8;F-box and WD-40 domain protein 8
Tas_7G0007260	serine/threonine-protein kinase ULK3	Serine/threonine-protein kinase ULK3	Unc-51-like kinase 3 (C. elegans)	ULK3	IPR000719: Protein kinase domain; IPR007330: MIT domain; IPR008271: Serine/threonine-protein kinase, active site; IPR011009: Protein kinase-like domain superfamily; IPR017441: Protein kinase, ATP binding site; IPR036181: MIT domain superfamily; IPR045269: Serine/threonine-protein kinase Atg1-like	GO:0000045: autophagosome assembly; GO:0000407: phagophore assembly site; GO:0000422: autophagy of mitochondrion; GO:0004674: protein serine/threonine kinase activity; GO:0005524: ATP binding; GO:0005622: intracellular anatomical structure; GO:0005737: cytoplasm; GO:0005776: autophagosome; GO:0005829: cytosol; GO:0005929: cilium; GO:0018105: peptidyl-serine phosphorylation; GO:0034045: phagophore…	K21358: ULK3;serine/threonine-protein kinase ULK3 [EC:2.7.11.1]
Tas_7G0009330	neogenin 1a isoform X5	Receptor-type tyrosine-protein phosphatase delta	Neogenin 1	NEO1	IPR003961: Fibronectin type III; IPR010560: Neogenin, C-terminal; IPR013783: Immunoglobulin-like fold; IPR036116: Fibronectin type III superfamily	GO:0000003: reproduction; GO:0001764: neuron migration; GO:0002792: negative regulation of peptide secretion; GO:0005042: netrin receptor activity; GO:0005622: intracellular anatomical structure; GO:0005634: nucleus; GO:0005654: nucleoplasm; GO:0005737: cytoplasm; GO:0005794: Golgi apparatus; GO:0005886: plasma membrane; GO:0005887: integral component of plasma membrane; GO:0006357: regulation of…	K06765: DCC;deleted in colorectal carcinoma; K06766: NEO1;neogenin; K14395: ACP6;lysophosphatidic acid phosphatase type 6 [EC:3.1.3.2]
Tas_8G0002880	semaphorin-3D	Semaphorin-3D	Sema domain, immunoglobulin domain (Ig), short basic domain, secreted, (semaphorin) 3D	SEMA3D	IPR001627: Sema domain; IPR003599: Immunoglobulin subtype; IPR007110: Immunoglobulin-like domain; IPR013151: Immunoglobulin-like beta-sandwich domain; IPR013783: Immunoglobulin-like fold; IPR015943: WD40/YVTN repeat-like-containing domain superfamily; IPR016201: PSI domain; IPR027231: Semaphorin; IPR036179: Immunoglobulin-like domain superfamily; IPR036352: Sema domain superfamily	GO:0001755: neural crest cell migration; GO:0002164: larval development; GO:0002520: immune system development; GO:0005576: extracellular region; GO:0005615: extracellular space; GO:0005887: integral component of plasma membrane; GO:0007399: nervous system development; GO:0007413: axonal fasciculation; GO:0007417: central nervous system development; GO:0007420: brain development; GO:0007422: peri…	K06840: SEMA3;semaphorin 3
Tas_8G0005820	LOW QUALITY PROTEIN: plakophilin-3a	Plakophilin-3	Plakophilin	PKP3	IPR000225: Armadillo; IPR011989: Armadillo-like helical; IPR016024: Armadillo-type fold; IPR028435: Plakophilin/Delta catenin	GO:0001533: cornified envelope; GO:0002159: desmosome assembly; GO:0005622: intracellular anatomical structure; GO:0005634: nucleus; GO:0005654: nucleoplasm; GO:0005737: cytoplasm; GO:0005914: spot adherens junction; GO:0007275: multicellular organism development; GO:0008544: epidermis development; GO:0019899: enzyme binding; GO:0030057: desmosome; GO:0030216: keratinocyte differentiation; GO:003…	-
